# Supplementary material for: Blood Transcriptomic Markers in Patients with Late-Onset Major Depressive Disorder
Source: PLoS One. 2016 Feb 29;11(2):e0150262. doi: 10.1371/journal.pone.0150262 (PMC4771207; doi:10.1371/journal.pone.0150262)
Supplement: S2 Table — (XLSX) [file pone.0150262.s004.xlsx]

## Sheet: Sheet1
S2 Table. List of differentially expressed 3,066 probes.
ProbeName	ANOVA (corrected p-value)	ANOVA (p-value)	Post Hoc (DP vs HC)	Post Hoc (RM vs HC)	Post Hoc (RM vs DP)	Fold change (DP vs HC)	Regulation (DP vs HC)	Fold change (RM vs HC)	Regulation (RM vs HC)	Fold change (RM vs DP)	Regulation (RM vs HC)	GenbankAccession	Gene Symbol	Gene Name
A_19_P00315716	0.00406567	0.000203361	Significant	N.S.	Significant	1.52631	up	1.12299	up	1.35914	down	NR_002911	SNORA71A
A_19_P00315717	0.00640026	0.000489666	Significant	N.S.	Significant	1.47238	up	1.06733	up	1.3795	down	NM_001145191	FAM200B
A_19_P00315718	0.00539717	0.000349145	Significant	N.S.	Significant	1.51527	up	1.10238	up	1.37454	down	NM_001145191	FAM200B
A_19_P00316135	0.0152037	0.00220061	Significant	N.S.	Significant	1.71751	up	1.0575	up	1.62413	down	NR_027252	CYP1B1-AS1
A_19_P00316185	0.0258309	0.00512558	Significant	N.S.	Significant	1.74533	up	1.09162	up	1.59885	down		XLOC_005810
A_19_P00316325	0.0411058	0.0104123	Significant	N.S.	Significant	1.34263	down	1.04747	down	1.28179	up	NR_015353	LOC92249	uncharacterized LOC92249
A_19_P00316423	0.0349357	0.00816381	Significant	N.S.	Significant	1.15163	down	1.02213	down	1.12669	up	XR_132560	LOC646808	L antigen family, member 3 pseudogene
A_19_P00316629	0.0128814	0.00166847	Significant	N.S.	Significant	1.23619	down	1.02115	down	1.21059	up	NM_001142864	PIEZO1	piezo-type mechanosensitive ion channel component 1
A_19_P00316911	0.00998409	0.00108568	Significant	N.S.	Significant	1.53719	up	1.08415	down	1.66654	down	BM687923	XLOC_001688
A_19_P00317023	0.00241412	6.68472e-05	Significant	N.S.	Significant	1.74526	down	1.30039	down	1.3421	up	AK129745	Q6IHG2
A_19_P00317066	0.00870145	0.000851746	Significant	N.S.	Significant	1.26269	up	1.18011	down	1.49012	down	XM_001716361	LOC388210	apolipophorins-like
A_19_P00317276	0.0228714	0.00425235	Significant	N.S.	Significant	1.35265	up	1.07352	up	1.26002	down	NR_024399	MGC23284	uncharacterized LOC197187
A_19_P00318297	0.00535038	0.000342983	Significant	N.S.	Significant	1.57609	up	1.10347	down	1.73917	down	XR_132539	LOC100652843
A_19_P00318361	0.0168417	0.00260339	Significant	N.S.	Significant	1.29503	up	1.00552	up	1.28792	down	NR_033373	FLJ39534	uncharacterized FLJ39534
A_19_P00318409	0.0012754	1.41705e-05	Significant	N.S.	Significant	1.64832	up	1.02266	up	1.61179	down	NR_028272	NEAT1	nuclear paraspeckle assembly transcript 1 (non-protein coding)
A_19_P00318883	0.0122729	0.00154851	Significant	N.S.	Significant	1.50589	up	1.06246	up	1.41737	down	NR_038361	LOC100505854	uncharacterized LOC100505854
A_19_P00319201	0.00780104	0.000702954	Significant	N.S.	Significant	1.47532	up	1.06357	up	1.38714	down	NM_173463	CCDC149	coiled-coil domain containing 149
A_19_P00319503	0.032445	0.00723195	Significant	N.S.	Significant	1.34687	up	1.00343	down	1.3515	down	XR_109905
A_19_P00319779	0.00580067	0.000402286	Significant	N.S.	Significant	1.43915	down	1.02857	down	1.39917	up	XR_110299	LOC100506948
A_19_P00319990	0.0066509	0.000523416	Significant	N.S.	Significant	1.42607	down	1.04562	down	1.36386	up	XR_110299	LOC100506948
A_19_P00320119	0.00373158	0.000168679	Significant	N.S.	Significant	1.20972	up	1.02172	down	1.236	down	NR_002323	TUG1
A_19_P00320120	0.00765489	0.000682886	Significant	N.S.	Significant	1.15123	up	1.03074	down	1.18661	down	NR_002323	TUG1
A_19_P00320218	0.0160811	0.00241513	Significant	N.S.	Significant	1.23879	up	1.11535	down	1.38168	down	BG772076
A_19_P00320242	0.00132289	1.6235e-05	Significant	N.S.	Significant	1.76341	down	1.14787	down	1.53625	up	XR_110299	LOC100506948
A_19_P00320948	0.0299228	0.00634963	Significant	N.S.	Significant	1.38559	up	1.04223	up	1.32945	down
A_19_P00321063	0.0309381	0.00668271	Significant	N.S.	Significant	1.36148	up	1.06497	up	1.27842	down		Q5SRJ3
A_19_P00321183	0.00358868	0.000156354	Significant	N.S.	Significant	1.49035	down	1.20466	down	1.23715	up	XR_110490	LOC100506392	uncharacterized LOC100506392
A_19_P00321345	0.0363167	0.00864609	Significant	N.S.	Significant	1.83747	down	1.06912	up	1.96448	up	BU618747
A_19_P00321597	0.0271574	0.00553107	Significant	N.S.	Significant	2.14317	down	1.15715	down	1.85211	up	AK097943	XLOC_011117
A_19_P00322080	0.0029911	0.000109674	Significant	N.S.	Significant	1.39794	down	1.13213	down	1.23478	up	XR_132651	LOC100506694	uncharacterized LOC100506694
A_19_P00322088	0.00337196	0.000134759	Significant	N.S.	Significant	1.5374	up	1.39439	down	2.14373	down	XM_001716361	LOC388210	apolipophorins-like
A_19_P00322260	0.0392948	0.00974942	Significant	N.S.	Significant	1.46928	down	1.03375	down	1.4213	up	XR_113168	LOC100506342	uncharacterized LOC100506342
A_19_P00322299	0.00238434	6.38912e-05	Significant	N.S.	Significant	1.45683	up	1.12666	up	1.29306	down	NM_020928	ZSWIM6
A_19_P00322333	0.0487359	0.0133786	Significant	N.S.	Significant	1.43236	down	1.00181	up	1.43496	up	XR_111691	LOC100508196	uncharacterized LOC100508196
A_19_P00322583	0.0144212	0.00202421	Significant	N.S.	Significant	1.22739	up	1.03321	up	1.18794	down		XLOC_004577
A_19_P00322743	0.0111951	0.00133465	Significant	N.S.	Significant	2.89977	down	1.35795	down	2.1354	up	XR_110481	LOC100506029	uncharacterized LOC100506029
A_19_P00322856	0.00484372	0.000287056	Significant	N.S.	Significant	1.53859	up	1.09804	up	1.40122	down	NM_001145191	FAM200B
A_19_P00329086	0.00958847	0.00100944	Significant	N.S.	Significant	1.42266	up	1.10007	up	1.29325	down		XLOC_005832
A_19_P00800467	0.00910395	0.000923048	Significant	N.S.	Significant	1.31049	down	1.01055	down	1.2968	up	NM_001004419	CLEC2D	C-type lectin domain family 2, member D
A_19_P00801821	0.0137588	0.00188015	Significant	N.S.	Significant	1.18441	down	1.00331	up	1.18833	up
A_19_P00802420	0.0325572	0.00728001	Significant	N.S.	Significant	1.3481	down	1.05558	down	1.27712	up		XLOC_002275
A_19_P00803333	0.00532293	0.000338881	Significant	N.S.	Significant	1.31456	up	1.00716	up	1.30522	down	NM_020928	ZSWIM6
A_19_P00804396	0.00325895	0.000125105	Significant	N.S.	Significant	1.44264	up	1.05901	up	1.36225	down	NM_006609	MAP3K2	mitogen-activated protein kinase kinase kinase 2
A_19_P00804950	0.00474885	0.000276737	Significant	N.S.	Significant	1.42319	down	1.0381	down	1.37096	up		P39188
A_19_P00805367	0.000712544	1.5051e-06	Significant	N.S.	Significant	1.45755	up	1.14384	up	1.27426	down		XLOC_005365
A_19_P00805757	0.0036944	0.000165814	Significant	N.S.	Significant	1.42271	up	1.08875	up	1.30674	down	NM_002107	H3F3A	H3 histone, family 3A
A_19_P00805840	0.00738581	0.000631527	Significant	N.S.	Significant	1.37549	down	1.07436	down	1.28029	up	NR_026777	ZNF37BP
A_19_P00806320	0.00205502	4.6329e-05	Significant	N.S.	Significant	1.35501	up	1.12971	up	1.19943	down	NM_152862	ARPC2	actin related protein 2/3 complex, subunit 2, 34kDa
A_19_P00806593	0.00341539	0.000140316	Significant	N.S.	Significant	1.31312	up	1.22782	down	1.61227	down		XLOC_005273
A_19_P00807384	0.00174361	3.10942e-05	Significant	N.S.	Significant	1.36829	down	1.12388	down	1.21746	up	XR_132651	LOC100506694	uncharacterized LOC100506694
A_19_P00807643	0.0347604	0.00809604	Significant	N.S.	Significant	1.66684	up	1.065	up	1.56512	down	NR_027252	CYP1B1-AS1
A_19_P00808348	0.0128782	0.00166751	Significant	N.S.	Significant	1.28453	down	1.09167	down	1.17666	up	XR_132652	LOC100506694
A_19_P00808883	0.0192561	0.0032488	Significant	N.S.	Significant	1.42947	up	1.01803	up	1.40415	down		Q7Z2X8
A_19_P00810045	0.0228583	0.00424508	Significant	N.S.	Significant	1.22162	up	1.08337	down	1.32347	down	NM_170607	MLX	MAX-like protein X
A_19_P00810205	0.0375153	0.00909236	Significant	N.S.	Significant	1.40724	up	1.01234	up	1.39009	down
A_19_P00811048	0.0199416	0.00341192	Significant	N.S.	Significant	1.32603	up	1.02397	down	1.35781	down	NR_024284	ZEB1-AS1
A_19_P00811196	0.00413055	0.000210334	Significant	N.S.	Significant	1.58618	up	1.09635	up	1.44678	down	NR_038361	LOC100505854	uncharacterized LOC100505854
A_19_P00811284	0.00425281	0.000222029	Significant	N.S.	Significant	1.26826	down	1.03873	down	1.22097	up	NM_002482	NASP	nuclear autoantigenic sperm protein (histone-binding)
A_19_P00813077	0.00293646	0.000102584	Significant	N.S.	Significant	1.54926	up	1.22861	up	1.26098	down	NM_001145710	LOC375190	UPF0638 protein B
A_19_P00813482	0.00888608	0.000879873	Significant	N.S.	Significant	1.50403	down	1.05662	down	1.42344	up	NR_026905	C17orf69	chromosome 17 open reading frame 69
A_21_P0000029	0.0191074	0.00321915	Significant	N.S.	Significant	1.40767	down	1.01472	down	1.38725	up	NM_001161520	COG5	component of oligomeric golgi complex 5
A_21_P0000039	0.000983318	5.90313e-06	Significant	N.S.	Significant	2.12968	down	1.31427	down	1.62043	up	NM_001164234	DDHD2	DDHD domain containing 2
A_21_P0000075	0.0427278	0.0110271	Significant	N.S.	Significant	1.24683	up	1.00849	down	1.25742	down	NM_001168682	SAP25	Sin3A-associated protein, 25kDa
A_21_P0000101	0.0112887	0.00135537	Significant	N.S.	Significant	1.23752	up	1.06853	up	1.15814	down	NM_001190470	MTRNR2L2	MT-RNR2-like 2
A_21_P0000106	0.00286814	9.58664e-05	Significant	N.S.	Significant	1.16164	up	1.01505	up	1.14442	down	NM_001190487	MTRNR2L6	MT-RNR2-like 6
A_21_P0000148	0.00423913	0.000220954	Significant	N.S.	Significant	1.36158	up	1.12072	up	1.21491	down	NM_002493	NDUFB6	NADH dehydrogenase (ubiquinone) 1 beta subcomplex, 6, 17kDa
A_21_P0000178	0.00899502	0.000903767	Significant	N.S.	Significant	1.75972	up	1.00055	up	1.75875	down	NM_001242589	TREM1	triggering receptor expressed on myeloid cells 1
A_21_P0000200	0.0305232	0.00655183	Significant	N.S.	Significant	1.19433	down	1.02868	up	1.22859	up	NM_024596	MCPH1	microcephalin 1
A_21_P0000207	0.00170939	2.80977e-05	Significant	N.S.	Significant	1.36289	down	1.07822	down	1.26402	up	NR_000007	SNORD73A	small nucleolar RNA, C/D box 73A
A_21_P0000229	0.0105714	0.0012184	Significant	N.S.	Significant	1.60146	down	1.12354	down	1.42537	up	NR_001292	SNORD108	small nucleolar RNA, C/D box 108
A_21_P0000234	0.00194585	4.01586e-05	Significant	N.S.	Significant	1.52147	down	1.09706	down	1.38686	up	NR_001457	SNORD38B	small nucleolar RNA, C/D box 38B
A_21_P0000238	0.0115156	0.0013996	Significant	N.S.	Significant	1.40553	up	1.07637	up	1.3058	down	NR_002433	SNORD12C	small nucleolar RNA, C/D box 12C
A_21_P0000240	0.0441622	0.0115795	Significant	N.S.	Significant	1.25102	down	1.03873	down	1.20437	up	NR_002435	SNORD100	small nucleolar RNA, C/D box 100
A_21_P0000247	0.0168417	0.00260406	Significant	N.S.	Significant	1.53681	down	1.0016	up	1.53927	up	NR_002443	SNORD18C	small nucleolar RNA, C/D box 18C
A_21_P0000263	0.00735957	0.000626486	Significant	N.S.	Significant	1.52084	up	1.17552	up	1.29375	down	NR_002576	SNORA21	small nucleolar RNA, H/ACA box 21
A_21_P0000287	0.00453922	0.000248825	Significant	N.S.	Significant	1.31512	down	1.09683	down	1.19902	up	NR_002746	SNORD47	small nucleolar RNA, C/D box 47
A_21_P0000300	0.00913621	0.000927092	Significant	N.S.	Significant	1.44737	up	1.07651	up	1.3445	down	NR_002918	SNORA48	small nucleolar RNA, H/ACA box 48
A_21_P0000302	0.00795633	0.000727698	Significant	N.S.	Significant	1.3573	up	1.10804	up	1.22496	down	NR_002920	SNORA8	small nucleolar RNA, H/ACA box 8
A_21_P0000305	0.0148867	0.00213016	Significant	N.S.	Significant	1.20823	down	1.00221	down	1.20557	up	NM_024065	PDCL3	phosducin-like 3
A_21_P0000325	0.00290821	9.85333e-05	Significant	N.S.	Significant	1.26413	up	1.06504	up	1.18693	down	NR_002970	SNORA37	small nucleolar RNA, H/ACA box 37
A_21_P0000334	0.00266739	8.39512e-05	Significant	N.S.	Significant	1.39881	up	1.17278	up	1.19274	down	NR_002979	SNORA49	small nucleolar RNA, H/ACA box 49
A_21_P0000350	0.00615111	0.000444098	Significant	N.S.	Significant	1.64829	up	1.1531	up	1.42945	down	NR_002999	SCARNA20	small Cajal body-specific RNA 20
A_21_P0000365	0.00459971	0.000257594	Significant	N.S.	Significant	1.43934	up	1.02092	down	1.46945	down	NR_003030	SNORD12	small nucleolar RNA, C/D box 12
A_21_P0000445	0.0384349	0.00942077	Significant	N.S.	Significant	1.44746	down	1.11803	up	1.6183	up	NR_003321	SNORD116-6	small nucleolar RNA, C/D box 116-6
A_21_P0000469	0.00621423	0.000453643	Significant	N.S.	Significant	1.51812	down	1.17042	down	1.29707	up	NR_003694	SNORD11B	small nucleolar RNA, C/D box 11B
A_21_P0000504	0.0192839	0.00325866	Significant	N.S.	Significant	1.30902	up	1.05475	up	1.24108	down	NR_023344	RNU6ATAC	RNA, U6atac small nuclear (U12-dependent splicing)
A_21_P0000520	0.0249615	0.00484688	Significant	N.S.	Significant	1.33539	up	1.01176	up	1.31987	down	NR_027081	LOC100271831	uncharacterized LOC100271831
A_21_P0000548	0.0214645	0.00385021	Significant	N.S.	Significant	1.2836	up	1.0614	up	1.20935	down	NR_027868	PDCD6IP	programmed cell death 6 interacting protein
A_21_P0000579	0.0382862	0.00936816	Significant	N.S.	Significant	1.22813	up	1.00336	up	1.22402	down	NR_029383	PAN3-AS1	PAN3 antisense RNA 1 (non-protein coding)
A_21_P0000585	0.00342535	0.000142391	Significant	N.S.	Significant	1.18529	up	1.01895	down	1.20775	down	NM_021210	TRAPPC1	trafficking protein particle complex 1
A_21_P0000590	0.00296538	0.000105231	Significant	N.S.	Significant	1.38721	up	1.17629	up	1.17931	down	NR_033258	ZEB2	zinc finger E-box binding homeobox 2
A_21_P0000611	0.00193423	3.93857e-05	Significant	N.S.	Significant	1.47842	up	1.0852	up	1.36235	down	NR_033874	FLJ20021	uncharacterized LOC90024
A_21_P0000618	0.00511645	0.000316378	Significant	N.S.	Significant	1.84803	up	1.27353	up	1.45111	down	NR_033965	FLJ33065	uncharacterized LOC440952
A_21_P0000676	0.0174903	0.00278045	Significant	N.S.	Significant	1.79857	up	1.0015	up	1.79587	down	NR_037184	FLJ21408	uncharacterized LOC400512
A_21_P0000684	0.0411849	0.0104428	Significant	N.S.	Significant	1.16747	down	1.00604	up	1.17452	up	NR_037665	LOC100506548	uncharacterized LOC100506548
A_21_P0000695	0.0387564	0.00954379	Significant	N.S.	Significant	1.67161	up	1.05684	down	1.76663	down	NR_037867	LOC731424	uncharacterized LOC731424
A_21_P0000715	0.0274441	0.00562187	Significant	N.S.	Significant	1.23022	down	1.01305	down	1.21438	up	NR_038131	UNK	unkempt homolog (Drosophila)
A_21_P0000744	0.00639383	0.000486536	Significant	N.S.	Significant	1.41667	up	1.04254	up	1.35886	down	NR_038269	LOC100506844	uncharacterized LOC100506844
A_21_P0000760	0.0249353	0.00483938	Significant	N.S.	Significant	1.30822	down	1.00046	down	1.30763	up	NR_038318	LOC100526771	uncharacterized LOC100526771
A_21_P0000775	0.0108946	0.00128041	Significant	N.S.	Significant	1.57786	down	1.18191	down	1.33501	up	NR_038351	ENO1-AS1	ENO1 antisense RNA 1 (non-protein coding)
A_21_P0000806	0.0498282	0.0137964	Significant	N.S.	Significant	2.38497	up	1.13049	down	2.69618	down	NR_038441	LOC100128590	uncharacterized LOC100128590
A_21_P0000833	0.0158415	0.00235438	Significant	N.S.	Significant	1.35824	up	1.09973	up	1.23506	down	NR_038908	LOC100507392	uncharacterized LOC100507392
A_21_P0000856	0.00297556	0.000106513	Significant	N.S.	Significant	1.67487	up	1.14604	up	1.46144	down	NR_038974	LOC100288432	uncharacterized LOC100288432
A_21_P0000936	0.0156774	0.00230416	Significant	N.S.	Significant	1.97221	up	1.06866	up	1.8455	down	BC016972	XLOC_001265
A_21_P0000956	0.0147383	0.00209599	Significant	N.S.	Significant	1.5765	up	1.13389	down	1.78758	down		XLOC_000087
A_21_P0001124	0.00403721	0.000199222	Significant	N.S.	Significant	1.80822	down	1.24668	down	1.45043	up	BF246504	XLOC_000812
A_21_P0001238	0.00551299	0.000364955	Significant	N.S.	Significant	1.85952	up	1.1408	up	1.63002	down		XLOC_001257
A_21_P0001239	0.00649857	0.00050395	Significant	N.S.	Significant	1.82145	up	1.1336	up	1.60678	down		XLOC_001257
A_21_P0001240	0.0127051	0.0016306	Significant	N.S.	Significant	1.68815	up	1.15106	up	1.4666	down		XLOC_001257
A_21_P0001244	0.0213209	0.00380643	Significant	N.S.	Significant	1.71414	up	1.14743	up	1.4939	down		XLOC_001265
A_21_P0001518	0.0218848	0.00397183	Significant	N.S.	Significant	1.24063	up	1.06437	up	1.1656	down		XLOC_000868
A_21_P0001644	0.00155265	2.19081e-05	Significant	N.S.	Significant	2.12663	up	1.26058	up	1.68703	down		XLOC_001265
A_21_P0001646	0.0100313	0.00110013	Significant	N.S.	Significant	1.7823	up	1.07507	up	1.65785	down		XLOC_001266
A_21_P0001665	0.0197222	0.00336432	Significant	N.S.	Significant	1.28593	down	1.01361	down	1.26866	up		XLOC_000048
A_21_P0001706	0.02098	0.00369928	Significant	N.S.	Significant	1.48629	up	1.12365	up	1.32273	down		XLOC_000401
A_21_P0001741	0.0185424	0.00305484	Significant	N.S.	Significant	1.21422	up	1.10627	down	1.34326	down	CU674887	XLOC_001009
A_21_P0001876	0.018278	0.00297408	Significant	N.S.	Significant	1.70311	up	1.18312	up	1.43951	down		XLOC_001517
A_21_P0001933	0.0390189	0.00963326	Significant	N.S.	Significant	1.39703	up	1.04667	down	1.46223	down	BI762903	XLOC_001738
A_21_P0002262	0.0280242	0.00579522	Significant	N.S.	Significant	1.7083	up	1.06715	down	1.82301	down		XLOC_001596
A_21_P0002674	0.0180877	0.00292508	Significant	N.S.	Significant	1.30096	down	1.04478	down	1.2452	up	NR_033871	FLJ42351	uncharacterized LOC400999
A_21_P0002850	0.0114486	0.00138664	Significant	N.S.	Significant	1.70568	up	1.05938	up	1.61008	down	XR_110050	LOC100506301	uncharacterized LOC100506301
A_21_P0003114	0.0141233	0.0019461	Significant	N.S.	Significant	1.69664	up	1.06528	up	1.59266	down	XR_110050	LOC100506301	uncharacterized LOC100506301
A_21_P0003178	0.00725737	0.00061288	Significant	N.S.	Significant	1.76742	up	1.15231	down	2.03661	down		XLOC_003262
A_21_P0003792	0.00192498	3.90347e-05	Significant	N.S.	Significant	1.97481	down	1.09068	down	1.81063	up		XLOC_004144
A_21_P0003971	0.00909941	0.000921611	Significant	N.S.	Significant	1.84047	up	1.07241	up	1.7162	down		XLOC_004293
A_21_P0003973	0.0222735	0.00407625	Significant	N.S.	Significant	1.54325	up	1.09332	up	1.41152	down		XLOC_004308
A_21_P0003974	0.00439653	0.000235428	Significant	N.S.	Significant	2.61081	up	1.24271	up	2.1009	down		XLOC_004308
A_21_P0004255	0.0262844	0.00526444	Significant	N.S.	Significant	1.33162	down	1.01342	up	1.34949	up	NR_028508	PART1	prostate androgen-regulated transcript 1 (non-protein coding)
A_21_P0004275	0.0410264	0.0103803	Significant	N.S.	Significant	1.31049	down	1.02295	down	1.2811	up		XLOC_004457
A_21_P0004335	0.00956956	0.00100626	Significant	N.S.	Significant	2.10272	up	1.14841	up	1.83098	down		XLOC_004635
A_21_P0004383	0.000831547	3.93449e-06	Significant	N.S.	Significant	1.72661	down	1.1924	down	1.44802	up		XLOC_004804
A_21_P0004419	0.0218821	0.00397041	Significant	N.S.	Significant	1.69483	up	1.08738	up	1.55864	down		XLOC_004923
A_21_P0004540	0.00559867	0.000375489	Significant	N.S.	Significant	1.85253	up	1.04716	down	1.9399	down		XLOC_004644
A_21_P0004541	0.00961973	0.00101716	Significant	N.S.	Significant	1.49441	up	1.05804	down	1.58114	down		XLOC_004644
A_21_P0004568	0.00343273	0.000142988	Significant	N.S.	Significant	1.52816	up	1.03159	down	1.57643	down	XR_108596	LOC100505994	uncharacterized LOC100505994
A_21_P0004569	0.00351195	0.000148365	Significant	N.S.	Significant	1.72093	up	1.02053	up	1.68631	down	XR_108596	LOC100505994	uncharacterized LOC100505994
A_21_P0004638	0.0100082	0.00109431	Significant	N.S.	Significant	1.30542	up	1.0607	up	1.23072	down		XLOC_005225
A_21_P0004717	0.00868646	0.000845743	Significant	N.S.	Significant	1.55414	up	1.01343	up	1.53354	down		XLOC_005582
A_21_P0004718	0.0047304	0.000273204	Significant	N.S.	Significant	1.72156	up	1.0247	up	1.68006	down	AK056981	NQO2	NAD(P)H dehydrogenase, quinone 2
A_21_P0004745	0.0268279	0.00543374	Significant	N.S.	Significant	1.46136	up	1.07091	down	1.56499	down		XLOC_005678
A_21_P0004860	0.0217912	0.003945	Significant	N.S.	Significant	1.38662	up	1.09118	up	1.27075	down	NM_001197234	BTN2A1	butyrophilin, subfamily 2, member A1
A_21_P0004866	0.00384516	0.000179668	Significant	N.S.	Significant	1.59897	down	1.03423	up	1.65371	up	NR_026775	LINC00240	long intergenic non-protein coding RNA 240
A_21_P0004989	0.00380178	0.000175888	Significant	N.S.	Significant	1.34213	down	1.13691	down	1.1805	up		XLOC_005578
A_21_P0004993	0.00529064	0.000335038	Significant	N.S.	Significant	1.82383	down	1.1726	down	1.55537	up		XLOC_005587
A_21_P0005078	0.0167626	0.00258473	Significant	N.S.	Significant	1.42046	up	1.06454	down	1.51214	down		XLOC_005900
A_21_P0005100	0.0289655	0.00606819	Significant	N.S.	Significant	1.15498	down	1.00654	down	1.14747	up	AK023629	XLOC_005126
A_21_P0005228	0.0171983	0.00270569	Significant	N.S.	Significant	1.30703	up	1.05919	up	1.23399	down	BE972828	XLOC_006069
A_21_P0005352	0.018278	0.00297235	Significant	N.S.	Significant	1.49921	down	1.132	down	1.32439	up	AK024457	LOC100288594	uncharacterized LOC100288594
A_21_P0005438	0.04975	0.0137642	Significant	N.S.	Significant	2.00062	up	1.00318	up	1.99429	down		XLOC_006277
A_21_P0005443	0.0383169	0.00938215	Significant	N.S.	Significant	1.551	down	1.09463	down	1.41692	up	NR_034033	LOC285972	uncharacterized LOC285972
A_21_P0005460	0.0100103	0.00109572	Significant	N.S.	Significant	1.49696	up	1.16909	down	1.75007	down	AK092558	XLOC_006324
A_21_P0005521	0.0186929	0.00309877	Significant	N.S.	Significant	1.18294	up	1.01296	down	1.19827	down	NR_024586	LOC100216545	uncharacterized LOC100216545
A_21_P0005579	0.0234765	0.00441939	Significant	N.S.	Significant	1.70311	up	1.16338	up	1.46393	down	CK001067	XLOC_006263
A_21_P0005723	0.00413055	0.000210142	Significant	N.S.	Significant	2.26199	up	1.12171	up	2.01655	down		XLOC_006846
A_21_P0005908	0.0293175	0.00616793	Significant	N.S.	Significant	2.29866	down	1.06826	down	2.15179	up	DA815696	XLOC_007219
A_21_P0006005	0.00256205	7.63062e-05	Significant	N.S.	Significant	1.78811	down	1.32194	down	1.35264	up		XLOC_007339
A_21_P0006079	0.00745738	0.000644757	Significant	N.S.	Significant	1.59207	up	1.07804	down	1.7163	down		XLOC_007722
A_21_P0006406	0.012102	0.00151281	Significant	N.S.	Significant	1.85981	up	1.20219	up	1.54702	down	L23866	XLOC_008094
A_21_P0006537	0.00753851	0.000664848	Significant	N.S.	Significant	1.21539	up	1.00613	down	1.22284	down	BG189579	XLOC_008183
A_21_P0006823	0.00547265	0.000356967	Significant	N.S.	Significant	1.59212	down	1.2107	down	1.31504	up		XLOC_008370
A_21_P0006828	0.00370669	0.000166771	Significant	N.S.	Significant	2.04865	down	1.30256	down	1.57279	up		XLOC_008372
A_21_P0006902	0.0340283	0.00781885	Significant	N.S.	Significant	1.58612	down	1.0023	up	1.58976	up	AK023036	LINC00263	long intergenic non-protein coding RNA 263
A_21_P0006974	0.00991454	0.00107057	Significant	N.S.	Significant	1.22874	up	1.07324	down	1.31873	down		XLOC_008746
A_21_P0006984	0.0288873	0.00604325	Significant	N.S.	Significant	1.91196	up	1.10538	up	1.72968	down		XLOC_008770
A_21_P0007225	0.00549472	0.000361889	Significant	N.S.	Significant	1.39689	up	1.04624	up	1.33516	down		XLOC_009185
A_21_P0007249	0.020582	0.00358414	Significant	N.S.	Significant	1.35681	down	1.09939	down	1.23414	up		XLOC_009233
A_21_P0007324	0.0131115	0.00171916	Significant	N.S.	Significant	1.33358	up	1.04674	down	1.39592	down	BX103002	XLOC_009385
A_21_P0007370	0.0432681	0.0112324	Significant	N.S.	Significant	1.31369	up	1.06155	down	1.39454	down		XLOC_009498
A_21_P0007374	0.0134643	0.00180869	Significant	N.S.	Significant	1.55862	down	1.12413	down	1.38651	up	AK054718	XLOC_009507
A_21_P0007400	0.0208914	0.00367151	Significant	N.S.	Significant	1.49096	up	1.06195	up	1.40399	down	BX491370	XLOC_009554
A_21_P0007430	0.0170267	0.00265584	Significant	N.S.	Significant	1.39663	down	1.0765	up	1.50347	up	BC013074	XLOC_009080
A_21_P0007713	0.023783	0.00450622	Significant	N.S.	Significant	1.32902	up	1.07987	up	1.23072	down	NR_038269	LOC100506844	uncharacterized LOC100506844
A_21_P0007850	0.00995128	0.00107791	Significant	N.S.	Significant	1.75793	up	1.01124	up	1.73839	down	AK092411	XLOC_009869
A_21_P0007892	0.00412025	0.000209349	Significant	N.S.	Significant	1.28789	down	1.08993	down	1.18163	up	AL833501	TMEM116	transmembrane protein 116
A_21_P0007916	0.00221651	5.45579e-05	Significant	N.S.	Significant	1.74796	up	1.02135	up	1.71141	down	XR_109147	DNAJC3-AS1	DNAJC3 antisense RNA 1 (non-protein coding)
A_21_P0008202	0.00150788	2.08305e-05	Significant	N.S.	Significant	1.67256	up	1.0212	up	1.63783	down	XR_109147	DNAJC3-AS1	DNAJC3 antisense RNA 1 (non-protein coding)
A_21_P0008227	0.0426758	0.0109957	Significant	N.S.	Significant	1.50386	down	1.01708	up	1.52955	up	AK092053	XLOC_010743
A_21_P0008252	0.0237435	0.00449215	Significant	N.S.	Significant	1.81152	down	1.04043	up	1.88477	up		XLOC_010588
A_21_P0008364	0.0488861	0.0134385	Significant	N.S.	Significant	1.23934	down	1.0003	down	1.23896	up		XLOC_010891
A_21_P0008459	0.00497485	0.000300118	Significant	N.S.	Significant	1.8415	up	1.07527	up	1.7126	down		XLOC_011068
A_21_P0008460	0.00795918	0.000730318	Significant	N.S.	Significant	1.71129	up	1.01139	down	1.73077	down		NUMB	numb homolog (Drosophila)
A_21_P0008461	0.010275	0.00114877	Significant	N.S.	Significant	1.57417	up	1.02064	up	1.54233	down		XLOC_011068
A_21_P0008488	0.00298074	0.000107413	Significant	N.S.	Significant	1.54561	up	1.1249	up	1.37399	down		XLOC_011132
A_21_P0008570	0.0310385	0.00671621	Significant	N.S.	Significant	1.39218	down	1.08371	down	1.28464	up	BC035091	XLOC_011248
A_21_P0008673	0.00752961	0.000661636	Significant	N.S.	Significant	1.78418	up	1.05387	up	1.69297	down		XLOC_011350
A_21_P0008998	0.00464338	0.000264305	Significant	N.S.	Significant	1.47464	up	1.1538	up	1.27807	down	XR_109344	LOC100506268	uncharacterized LOC100506268
A_21_P0009096	0.0103479	0.00116565	Significant	N.S.	Significant	2.06845	up	1.15168	up	1.79602	down		XLOC_011681
A_21_P0009117	0.00627001	0.000460655	Significant	N.S.	Significant	1.47236	up	1.13697	up	1.29498	down	XR_109344	LOC100506268	uncharacterized LOC100506268
A_21_P0009313	0.00331552	0.000129562	Significant	N.S.	Significant	1.54775	down	1.22394	down	1.26456	up	AK097122	XLOC_012444
A_21_P0009315	0.000712544	1.33764e-06	Significant	N.S.	Significant	1.59552	down	1.16663	down	1.36764	up		XLOC_012444
A_21_P0009323	0.00731996	0.00062028	Significant	N.S.	Significant	1.3703	up	1.13307	down	1.55265	down		XLOC_012467
A_21_P0009390	0.00950997	0.000997159	Significant	N.S.	Significant	1.35449	up	1.07599	up	1.25883	down		XLOC_012229
A_21_P0009400	0.0160325	0.00240105	Significant	N.S.	Significant	1.31297	up	1.03208	up	1.27216	down		XLOC_012359
A_21_P0009406	0.00297949	0.000107242	Significant	N.S.	Significant	1.35813	up	1.117	down	1.51702	down		XLOC_012467
A_21_P0009408	0.0350212	0.00819494	Significant	N.S.	Significant	1.50539	down	1.01995	down	1.47595	up		XLOC_012530
A_21_P0009488	0.0120071	0.00149532	Significant	N.S.	Significant	2.99248	down	1.4471	down	2.06791	up		XLOC_012694
A_21_P0010021	0.031034	0.00670868	Significant	N.S.	Significant	1.55047	up	1.15276	down	1.78731	down		XLOC_013688
A_21_P0010153	0.0436871	0.0113892	Significant	N.S.	Significant	2.24021	down	1.19807	up	2.68393	up		XLOC_013898
A_21_P0010654	0.0320447	0.00709503	Significant	N.S.	Significant	1.42207	up	1.0156	up	1.40023	down	NM_001161334	HIST2H2BF	histone cluster 2, H2bf
A_21_P0010660	0.0431868	0.0111931	Significant	N.S.	Significant	1.22533	down	1.04369	up	1.27886	up		XLOC_l2_001192
A_21_P0010775	0.0025368	7.50183e-05	Significant	N.S.	Significant	1.42449	up	1.15069	up	1.23795	down	NM_001178056	PARP8	poly (ADP-ribose) polymerase family, member 8
A_21_P0010776	0.00325715	0.000124804	Significant	N.S.	Significant	1.24545	up	1.05045	up	1.18563	down	NM_001178056	PARP8	poly (ADP-ribose) polymerase family, member 8
A_21_P0010795	0.0212831	0.00379411	Significant	N.S.	Significant	1.53436	up	1.08403	down	1.66329	down	GD257545	XLOC_l2_001399
A_21_P0010875	0.0250748	0.00488234	Significant	N.S.	Significant	1.19125	down	1.01986	down	1.16806	up		XLOC_l2_001967
A_21_P0010877	0.00282343	9.31709e-05	Significant	N.S.	Significant	1.50366	down	1.21662	down	1.23593	up	BC065722	BMS1P5	BMS1 pseudogene 5
A_21_P0010878	0.00275585	8.81322e-05	Significant	N.S.	Significant	1.74022	down	1.30814	down	1.3303	up	BC065722	BMS1P5	BMS1 pseudogene 5
A_21_P0010879	0.00194585	4.06088e-05	Significant	N.S.	Significant	1.52475	down	1.19673	down	1.27409	up	NR_026566	BMS1P1	BMS1 pseudogene 1
A_21_P0010912	0.0262901	0.00526779	Significant	N.S.	Significant	1.15861	down	1.00979	up	1.16995	up		XLOC_l2_002176
A_21_P0010978	0.00414695	0.000211981	Significant	N.S.	Significant	1.97627	up	1.17766	up	1.67813	down	AF001893	NEAT1	nuclear paraspeckle assembly transcript 1 (non-protein coding)
A_21_P0010979	0.00499518	0.000302399	Significant	N.S.	Significant	1.41561	up	1.26212	down	1.78666	down	BG676222	XLOC_l2_002351
A_21_P0010982	0.00902008	0.000908828	Significant	N.S.	Significant	1.23103	up	1.04469	up	1.17836	down	NR_002819	MALAT1	metastasis associated lung adenocarcinoma transcript 1 (non-protein coding)
A_21_P0011024	0.00104191	7.53151e-06	Significant	N.S.	Significant	1.71875	up	1.00606	up	1.7084	down	NR_028272	NEAT1	nuclear paraspeckle assembly transcript 1 (non-protein coding)
A_21_P0011052	0.018699	0.00310164	Significant	N.S.	Significant	1.19355	down	1.04508	up	1.24735	up		XLOC_l2_003065
A_21_P0011065	0.000814561	3.71647e-06	Significant	N.S.	Significant	1.51082	up	1.09501	up	1.37973	down		XLOC_l2_003156
A_21_P0011123	0.0223191	0.00408836	Significant	N.S.	Significant	1.35235	down	1.02245	down	1.32266	up	BX648740	XLOC_l2_003627
A_21_P0011185	0.00480284	0.000282639	Significant	N.S.	Significant	1.53282	down	1.12418	down	1.36349	up		XLOC_l2_003992
A_21_P0011271	0.00525394	0.000331826	Significant	N.S.	Significant	1.19803	down	1.08641	up	1.30156	up	NM_000983	RPL22	ribosomal protein L22
A_21_P0011311	0.0214063	0.00383163	Significant	N.S.	Significant	1.47908	down	1.11891	down	1.3219	up		XLOC_l2_004611
A_21_P0011342	0.00669055	0.000531048	Significant	N.S.	Significant	1.65835	down	1.19191	down	1.39134	up	AK127420	LOC400464	uncharacterized LOC400464
A_21_P0011373	0.0065247	0.000508558	Significant	N.S.	Significant	1.38534	down	1.08429	down	1.27764	up	NR_040058	LOC100505648	uncharacterized LOC100505648
A_21_P0011398	0.0335153	0.00763583	Significant	N.S.	Significant	1.57647	down	1.04036	down	1.51531	up	BC035099	WHAMMP2	WAS protein homolog associated with actin, golgi membranes and microtubules pseudogene 2
A_21_P0011409	0.0116253	0.00141836	Significant	N.S.	Significant	1.4389	down	1.10572	down	1.30132	up	AK125393	LOC100505648	uncharacterized LOC100505648
A_21_P0011474	0.0317216	0.00697439	Significant	N.S.	Significant	1.23139	down	1.01981	up	1.25579	up	NM_001005735	CHEK2	checkpoint kinase 2
A_21_P0011476	0.02098	0.00370215	Significant	N.S.	Significant	1.20325	down	1.0304	up	1.23983	up	NM_001005735	CHEK2	checkpoint kinase 2
A_21_P0011479	0.00552769	0.000366862	Significant	N.S.	Significant	1.23755	up	1.08057	up	1.14528	down		XLOC_l2_005465
A_21_P0011536	0.0257456	0.00509888	Significant	N.S.	Significant	1.19068	down	1.01622	down	1.17168	up	NR_015341	LRRC37BP1	leucine rich repeat containing 37B pseudogene 1
A_21_P0011572	0.00600313	0.0004249	Significant	N.S.	Significant	1.48393	up	1.00413	up	1.47783	down	NR_003554	USP32P2	ubiquitin specific peptidase 32 pseudogene 2
A_21_P0011576	0.00293351	0.000101183	Significant	N.S.	Significant	1.21289	down	1.05535	up	1.28002	up	NM_023011	UPF3A	UPF3 regulator of nonsense transcripts homolog A (yeast)
A_21_P0011619	0.00604188	0.000430254	Significant	N.S.	Significant	1.40789	up	1.13004	up	1.24588	down	NR_033892	TBC1D3P5	TBC1 domain family, member 3 pseudogene 5
A_21_P0011634	0.00639383	0.000486635	Significant	N.S.	Significant	1.50561	up	1.10346	up	1.36445	down	NM_004505	USP6	ubiquitin specific peptidase 6 (Tre-2 oncogene)
A_21_P0011675	0.0168811	0.00262157	Significant	N.S.	Significant	1.2895	up	1.06038	up	1.21607	down		XLOC_l2_006609
A_21_P0011684	0.0050942	0.000312483	Significant	N.S.	Significant	1.30415	up	1.02793	down	1.34058	down		XLOC_l2_006665
A_21_P0011694	0.00180011	3.36128e-05	Significant	N.S.	Significant	1.54322	down	1.1712	down	1.31764	up	NR_038279	LOC100506930	uncharacterized LOC100506930
A_21_P0011695	0.00121663	1.23308e-05	Significant	N.S.	Significant	1.55951	down	1.12222	down	1.38966	up	NR_038279	LOC100506930	uncharacterized LOC100506930
A_21_P0011706	0.026431	0.00531054	Significant	N.S.	Significant	1.49658	up	1.05976	down	1.58602	down	NR_024330	LINC00085	long intergenic non-protein coding RNA 85
A_21_P0011739	0.00767344	0.000685621	Significant	N.S.	Significant	1.35762	down	1.02821	up	1.39591	up		XLOC_l2_007013
A_21_P0011742	0.00508793	0.000311668	Significant	N.S.	Significant	1.56056	down	1.09093	down	1.43048	up	AK090827	LOC100506930	uncharacterized LOC100506930
A_21_P0011744	0.0157531	0.00232561	Significant	N.S.	Significant	1.40197	down	1.0771	down	1.30161	up	NR_038279	LOC100506930	uncharacterized LOC100506930
A_21_P0011745	0.0398085	0.00994919	Significant	N.S.	Significant	1.42519	down	1.03105	down	1.38228	up	NR_038279	LOC100506930	uncharacterized LOC100506930
A_21_P0011751	0.046764	0.0125765	Significant	N.S.	Significant	3.4392	up	1.00178	up	3.43309	down	NM_020406	CD177	CD177 molecule
A_21_P0011809	0.00870145	0.000850972	Significant	N.S.	Significant	1.47547	down	1.11443	down	1.32397	up	NR_015424	ANKRD36BP2	ankyrin repeat domain 36B pseudogene 2
A_21_P0011838	0.0078259	0.000706234	Significant	N.S.	Significant	1.45291	down	1.13273	down	1.28267	up	NM_022662	ANAPC1	anaphase promoting complex subunit 1
A_21_P0011841	0.00298183	0.000108124	Significant	N.S.	Significant	1.33386	up	1.07454	up	1.24133	down	NM_000430	PAFAH1B1	platelet-activating factor acetylhydrolase 1b, regulatory subunit 1 (45kDa)
A_21_P0011851	0.00909941	0.000921627	Significant	N.S.	Significant	1.33368	up	1.10825	up	1.20341	down	NM_012249	RHOQ	ras homolog gene family, member Q
A_21_P0011928	0.0100082	0.0010946	Significant	N.S.	Significant	1.25803	down	1.04581	down	1.20293	up	NM_002567	PEBP1	phosphatidylethanolamine binding protein 1
A_21_P0012077	0.0388321	0.00956735	Significant	N.S.	Significant	1.32274	up	1.0052	down	1.32962	down	BX647931	XLOC_l2_008203
A_21_P0012078	0.0396291	0.00988761	Significant	N.S.	Significant	1.33775	up	1.03463	up	1.29298	down	NR_015395	LOC541471	uncharacterized LOC541471
A_21_P0012235	0.0352641	0.0082771	Significant	N.S.	Significant	1.32609	down	1.03281	down	1.28397	up	AK127572	XLOC_l2_009273
A_21_P0012238	0.00232529	5.94313e-05	Significant	N.S.	Significant	1.38501	up	1.03657	up	1.33614	down	NM_006218	PIK3CA	phosphoinositide-3-kinase, catalytic, alpha polypeptide
A_21_P0012282	0.026024	0.00519029	Significant	N.S.	Significant	1.44152	up	1.02363	up	1.40825	down	NM_005265	GGT1	gamma-glutamyltransferase 1
A_21_P0012430	0.00298183	0.000108608	Significant	N.S.	Significant	1.98746	down	1.33363	down	1.49027	up	AK302556	ATMIN	ATM interactor
A_21_P0012583	0.00452875	0.000247951	Significant	N.S.	Significant	1.2425	up	1.07637	up	1.15433	down		XLOC_l2_010636
A_21_P0012722	0.00477831	0.000280186	Significant	N.S.	Significant	1.24162	up	1.09781	up	1.131	down		XLOC_l2_010636
A_21_P0012884	0.00458667	0.000254417	Significant	N.S.	Significant	1.27006	down	1.00357	up	1.27459	up	NR_003713	LOC728613	programmed cell death 6 pseudogene
A_21_P0012899	0.0154217	0.00224526	Significant	N.S.	Significant	1.4574	down	1.09725	down	1.32823	up		XLOC_l2_011987
A_21_P0012927	0.0075287	0.000659444	Significant	N.S.	Significant	1.45664	down	1.09647	down	1.32849	up	NM_001164478	C5orf63	chromosome 5 open reading frame 63
A_21_P0012929	0.0145874	0.00205962	Significant	N.S.	Significant	1.28228	down	1.04925	up	1.34543	up		XLOC_l2_012319
A_21_P0012969	0.0413828	0.0105265	Significant	N.S.	Significant	2.1189	down	1.04366	up	2.21142	up	XR_108578	LOC100506791	uncharacterized LOC100506791
A_21_P0013065	0.0207908	0.00364856	Significant	N.S.	Significant	1.23745	down	1.0208	down	1.21224	up		XLOC_l2_012902
A_21_P0013113	0.0430061	0.011127	Significant	N.S.	Significant	1.23194	up	1.01881	down	1.25511	down		XLOC_l2_013189
A_21_P0013213	0.00555251	0.000369214	Significant	N.S.	Significant	1.49324	down	1.09391	down	1.36505	up	BF105084	XLOC_l2_013442
A_21_P0013232	0.00745738	0.000644748	Significant	N.S.	Significant	1.2543	down	1.09839	down	1.14195	up	NM_033547	INTS4	integrator complex subunit 4
A_21_P0013243	0.00370178	0.000166393	Significant	N.S.	Significant	1.3414	up	1.02472	down	1.37457	down	NM_020892	DTX2	deltex homolog 2 (Drosophila)
A_21_P0013245	0.00837177	0.000787628	Significant	N.S.	Significant	1.2736	up	1.02267	up	1.24537	down	NM_020892	DTX2	deltex homolog 2 (Drosophila)
A_21_P0013248	0.0148867	0.00212891	Significant	N.S.	Significant	1.27157	up	1.02355	up	1.24231	down		XLOC_l2_013485
A_21_P0013318	0.00271231	8.62815e-05	Significant	N.S.	Significant	1.30657	up	1.07235	up	1.21842	down	NM_001142414	CRCP	CGRP receptor component
A_21_P0013343	0.00206373	4.76401e-05	Significant	N.S.	Significant	1.66656	down	1.23098	down	1.35385	up		XLOC_l2_013931
A_21_P0013477	0.00852704	0.000818118	Significant	N.S.	Significant	1.2595	down	1.0127	up	1.2755	up		XLOC_l2_014197
A_21_P0013517	0.0189097	0.00316346	Significant	N.S.	Significant	1.32107	down	1.01115	down	1.30651	up		XLOC_l2_014549
A_21_P0013518	0.00813454	0.000754311	Significant	N.S.	Significant	1.57511	up	1.10554	up	1.42474	down	NM_001184721	GYG1	glycogenin 1
A_21_P0013527	0.000983318	6.07254e-06	Significant	N.S.	Significant	1.51315	up	1.12713	up	1.34248	down		XLOC_l2_014602
A_21_P0013528	0.00130964	1.57091e-05	Significant	N.S.	Significant	1.44194	up	1.06765	up	1.35057	down		XLOC_l2_014602
A_21_P0013550	0.0278399	0.00574298	Significant	N.S.	Significant	1.48415	down	1.0646	down	1.3941	up		XLOC_l2_014694
A_21_P0013630	0.0296735	0.00626916	Significant	N.S.	Significant	1.55263	up	1.00648	up	1.54264	down	NM_033655	CNTNAP3	contactin associated protein-like 3
A_21_P0013717	0.00171306	2.85859e-05	Significant	N.S.	Significant	1.46943	up	1.10123	up	1.33435	down	XM_001716795	XLOC_l2_015127
A_21_P0013757	0.0111565	0.00132723	Significant	N.S.	Significant	1.21396	up	1.02291	up	1.18678	down		XLOC_l2_015478
A_21_P0013759	0.0152988	0.00222171	Significant	N.S.	Significant	1.2798	up	1.05445	down	1.34949	down		XLOC_l2_015491
A_21_P0013784	0.0115156	0.00139962	Significant	N.S.	Significant	1.29979	down	1.0525	down	1.23495	up	BC078675	XLOC_l2_015585
A_21_P0013796	0.0283845	0.00590449	Significant	N.S.	Significant	1.27982	up	1.02097	up	1.25354	down	NM_002032	FTH1	ferritin, heavy polypeptide 1
A_21_P0013802	0.0253474	0.00497041	Significant	N.S.	Significant	1.27801	up	1.01448	down	1.29652	down	NM_018196	TMLHE	trimethyllysine hydroxylase, epsilon
A_21_P0013806	0.0226581	0.00418227	Significant	N.S.	Significant	1.19616	up	1.02569	up	1.16619	down	NM_000183	HADHB	hydroxyacyl-CoA dehydrogenase/3-ketoacyl-CoA thiolase/enoyl-CoA hydratase (trifunctional protein), beta subunit
A_21_P0013839	0.0128952	0.00167667	Significant	N.S.	Significant	1.54783	up	1.00306	down	1.55257	down	NR_039991	LOC100507404	uncharacterized LOC100507404
A_21_P0013848	0.00660071	0.000516434	Significant	N.S.	Significant	1.23895	up	1.06318	up	1.16533	down	NM_005197	FOXN3	forkhead box N3
A_21_P0013913	0.0308312	0.0066518	Significant	N.S.	Significant	1.4179	down	1.08589	down	1.30575	up	XM_001713923	LOC728802	myomegalin-like
A_21_P0013960	0.0276719	0.00569663	Significant	N.S.	Significant	1.86485	up	1.17355	up	1.58907	down	XM_003118581	LOC100507508	uncharacterized LOC100507508
A_21_P0013999	0.0214377	0.00383906	Significant	N.S.	Significant	1.45118	up	1.07851	down	1.56511	down	XM_003403404	LOC100653051	leukocyte immunoglobulin-like receptor subfamily B member 3-like
A_21_P0014042	0.0440078	0.0115209	Significant	N.S.	Significant	1.32183	up	1.03525	down	1.36842	down	NM_001135844	SIRPB1	signal-regulatory protein beta 1
A_21_P0014067	0.00875123	0.000859206	Significant	N.S.	Significant	1.41042	up	1.13288	up	1.24498	down	XR_108333	LOC100506775
A_21_P0014115	0.0158733	0.00236617	Significant	N.S.	Significant	1.49069	up	1.13226	up	1.31657	down	XR_108483	LOC100507015	uncharacterized LOC100507015
A_21_P0014131	0.0114833	0.0013934	Significant	N.S.	Significant	1.61382	up	1.16855	up	1.38104	down	XR_108524	LOC100505729	uncharacterized LOC100505729
A_21_P0014135	0.00162121	2.43822e-05	Significant	N.S.	Significant	1.3185	up	1.07655	up	1.22475	down	XR_108550	LOC100505937	uncharacterized LOC100505937
A_21_P0014168	0.00505222	0.000308414	Significant	N.S.	Significant	1.3551	up	1.12685	down	1.52699	down	XR_108680	LOC100506681	uncharacterized LOC100506681
A_21_P0014248	0.0101498	0.00112473	Significant	N.S.	Significant	1.48364	up	1.05414	up	1.40744	down	XR_109013	LOC100507347
A_21_P0014254	0.00293646	0.000103285	Significant	N.S.	Significant	1.68401	up	1.02344	down	1.72347	down	XR_109026	LOC645954	supervillin pseudogene
A_21_P0014266	0.00635942	0.000477913	Significant	N.S.	Significant	1.39064	up	1.00639	down	1.39952	down	XR_109050	LOC100507417	uncharacterized LOC100507417
A_21_P0014324	0.00723337	0.000609936	Significant	N.S.	Significant	1.44306	down	1.12067	down	1.28767	up	XR_109286	LOC100507110	uncharacterized LOC100507110
A_21_P0014380	0.00297447	0.000105909	Significant	N.S.	Significant	1.62499	down	1.02796	down	1.58079	up	XR_109525	LOC100507486	uncharacterized LOC100507486
A_21_P0014397	0.0105714	0.00121876	Significant	N.S.	Significant	1.17447	up	1.04846	up	1.12019	down	XR_109594	LOC100505490	uncharacterized LOC100505490
A_21_P0014404	0.0204453	0.00354209	Significant	N.S.	Significant	1.46481	up	1.05701	up	1.3858	down	XR_109621	LOC100506115
A_21_P0014422	0.0257226	0.00508971	Significant	N.S.	Significant	1.30401	down	1.01723	up	1.32648	up	XR_109705	LOC646513	VLGN1945
A_21_P0014443	0.00268319	8.46905e-05	Significant	N.S.	Significant	1.22761	up	1.00187	down	1.22991	down	XR_109833	LOC100507473	uncharacterized LOC100507473
A_21_P0014504	0.00795633	0.000727403	Significant	N.S.	Significant	2.00955	down	1.17349	down	1.71246	up	XR_110128	LINC00402	long intergenic non-protein coding RNA 402
A_21_P0014533	0.00916363	0.000935919	Significant	N.S.	Significant	1.36412	up	1.00868	down	1.37596	down	XR_110227	LOC100506624	uncharacterized LOC100506624
A_21_P0014573	0.0162234	0.0024502	Significant	N.S.	Significant	1.68898	up	1.06587	up	1.5846	down	XR_110349	LOC100293962	uncharacterized LOC100293962
A_21_P0014606	0.0167175	0.00257072	Significant	N.S.	Significant	1.36938	down	1.1084	down	1.23546	up	XR_110500	LOC100506950
A_21_P0014626	0.00188785	3.69259e-05	Significant	N.S.	Significant	1.57014	up	1.16503	up	1.34772	down	NM_007282	RNF13	ring finger protein 13
A_21_P0014730	0.00432275	0.000228902	Significant	N.S.	Significant	1.51046	up	1.1775	up	1.28276	down	XR_113037	LOC100505932	uncharacterized LOC100505932
A_21_P0014771	0.0278092	0.00573196	Significant	N.S.	Significant	1.29284	up	1.04189	up	1.24087	down	XR_113070	LOC100509105	uncharacterized LOC100509105
A_21_P0014811	0.00557785	0.000372548	Significant	N.S.	Significant	1.40179	down	1.01473	up	1.42243	up	XR_132642	LOC100652927	uncharacterized LOC100652927
A_21_P0014833	0.0077999	0.000702227	Significant	N.S.	Significant	2.26713	down	1.38215	down	1.64029	up	XR_132691	LOC100507209	uncharacterized LOC100507209
A_21_P0014839	0.0406633	0.0102521	Significant	N.S.	Significant	1.2613	up	1.02841	down	1.29713	down	XR_132704	STAMBP	STAM binding protein
A_21_P0014849	0.0157094	0.00230952	Significant	N.S.	Significant	1.21967	up	1.01916	down	1.24303	down	XR_132721	LOC100652765	uncharacterized LOC100652765
A_21_P0014855	0.0358645	0.00849985	Significant	N.S.	Significant	1.18076	up	1.02288	up	1.15434	down	XR_132739	LOC100652895	uncharacterized LOC100652895
A_21_P0014861	0.0358325	0.00848919	Significant	N.S.	Significant	1.30749	up	1.06729	down	1.39547	down	XR_132749	LOC100652952
A_21_P0014907	0.0409897	0.010362	Significant	N.S.	Significant	1.14611	up	1.03112	down	1.18177	down	XR_132874	LOC100653033	uncharacterized LOC100653033
A_21_P0014915	0.0171314	0.00268622	Significant	N.S.	Significant	1.21227	up	1.04919	up	1.15543	down	XR_133053	LOC100653338	uncharacterized LOC100653338
A_21_P0014946	0.0345182	0.00800141	Significant	N.S.	Significant	1.47467	up	1.04088	down	1.53496	down	XR_133549	FLJ20518	FSHD region gene 2 family, member C pseudogene
A_21_P0014947	0.0118197	0.00145456	Significant	N.S.	Significant	1.45573	up	1.06881	up	1.36202	down	XR_133567	LOC100507404
A_21_P0014948	0.00755238	0.000668423	Significant	N.S.	Significant	1.46464	up	1.03136	up	1.42011	down	XR_133570	LOC100510710
A_23_P100632	0.00320606	0.000122028	Significant	N.S.	Significant	1.67332	up	1.20864	up	1.38446	down	NM_001002033	HN1	hematological and neurological expressed 1
A_23_P100660	0.0074792	0.00064836	Significant	N.S.	Significant	1.71828	down	1.22518	down	1.40247	up	NM_002615	SERPINF1	serpin peptidase inhibitor, clade F (alpha-2 antiplasmin, pigment epithelium derived factor), member 1
A_23_P10135	0.0322025	0.0071517	Significant	N.S.	Significant	1.14539	up	1.04282	down	1.19443	down	NM_001001349	NKIRAS2	NFKB inhibitor interacting Ras-like 2
A_23_P101380	0.00649857	0.000504598	Significant	N.S.	Significant	1.72256	up	1.08065	up	1.594	down	NM_198540	B3GNT8	UDP-GlcNAc:betaGal beta-1,3-N-acetylglucosaminyltransferase 8
A_23_P101434	0.0182024	0.00295462	Significant	N.S.	Significant	1.56355	up	1.0199	up	1.53305	down	NM_033297	NLRP12	NLR family, pyrin domain containing 12
A_23_P101551	0.0157426	0.00232305	Significant	N.S.	Significant	1.24101	down	1.01637	down	1.22102	up	NM_001190	BCAT2	branched chain amino-acid transaminase 2, mitochondrial
A_23_P101829	0.0169059	0.00262827	Significant	N.S.	Significant	1.56313	up	1.02948	down	1.6092	down	NM_004720	LPAR2	lysophosphatidic acid receptor 2
A_23_P102000	0.0122981	0.00155603	Significant	N.S.	Significant	1.33839	up	1.03259	up	1.29615	down	NM_001008540	CXCR4	chemokine (C-X-C motif) receptor 4
A_23_P102037	0.0171518	0.0026933	Significant	N.S.	Significant	1.17043	up	1.01834	down	1.19189	down	NM_025147	COQ10B	coenzyme Q10 homolog B (S. cerevisiae)
A_23_P102060	0.00907663	0.000918361	Significant	N.S.	Significant	1.42524	up	1.05987	up	1.34473	down	NM_006751	SSFA2	sperm specific antigen 2
A_23_P102109	0.00549472	0.000361825	Significant	N.S.	Significant	1.40107	up	1.00468	up	1.39454	down	NM_006000	TUBA4A	tubulin, alpha 4a
A_23_P102117	0.0161858	0.00243838	Significant	N.S.	Significant	1.73897	down	1.20797	down	1.43959	up	NM_025216	WNT10A	wingless-type MMTV integration site family, member 10A
A_23_P102122	0.001226	1.28374e-05	Significant	N.S.	Significant	1.38716	up	1.10543	up	1.25486	down	NM_152862	ARPC2	actin related protein 2/3 complex, subunit 2, 34kDa
A_23_P102242	0.00421655	0.000219102	Significant	N.S.	Significant	1.43636	up	1.09048	up	1.31718	down	NM_022826	MARCH7	membrane-associated ring finger (C3HC4) 7
A_23_P102391	0.0213209	0.00380635	Significant	N.S.	Significant	1.53734	up	1.08652	up	1.41492	down	NM_014585	SLC40A1	solute carrier family 40 (iron-regulated transporter), member 1
A_23_P103011	0.0183645	0.00299483	Significant	N.S.	Significant	1.69162	up	1.24836	down	2.11175	down	NM_004914	RAB36	RAB36, member RAS oncogene family
A_23_P103276	0.0488516	0.0134152	Significant	N.S.	Significant	1.1263	down	1.01863	up	1.14729	up	NM_138417	KTI12	KTI12 homolog, chromatin associated (S. cerevisiae)
A_23_P103282	0.00298819	0.00010907	Significant	N.S.	Significant	1.33738	up	1.10944	up	1.20546	down	NM_004872	TMEM59	transmembrane protein 59
A_23_P103532	0.0242593	0.00463336	Significant	N.S.	Significant	1.14877	up	1.05294	down	1.20959	down	NM_153832	GPR161	G protein-coupled receptor 161
A_23_P103661	0.0118744	0.00146881	Significant	N.S.	Significant	1.19751	up	1.06457	up	1.12487	down	NM_139118	YY1AP1	YY1 associated protein 1
A_23_P103756	0.00238434	6.3368e-05	Significant	N.S.	Significant	1.90805	down	1.35436	down	1.40882	up	NM_002557	OVGP1	oviductal glycoprotein 1, 120kDa
A_23_P103803	0.0294069	0.00619669	Significant	N.S.	Significant	1.72591	down	1.09804	down	1.57181	up	NM_052939	FCRL3	Fc receptor-like 3
A_23_P103932	0.00180011	3.34946e-05	Significant	N.S.	Significant	1.44929	up	1.10306	up	1.31388	down	NM_001042747	FGR	Gardner-Rasheed feline sarcoma viral (v-fgr) oncogene homolog
A_23_P104464	0.00413248	0.000210893	Significant	N.S.	Significant	1.70192	up	1.18278	up	1.43891	down	NM_000698	ALOX5	arachidonate 5-lipoxygenase
A_23_P104471	0.0188172	0.00314231	Significant	N.S.	Significant	2.28282	up	1.02025	up	2.23751	down	NM_001007271	DUSP13	dual specificity phosphatase 13
A_23_P104942	0.0212592	0.00378105	Significant	N.S.	Significant	1.11292	down	1.04229	up	1.15998	up	NM_015959	TMX2	thioredoxin-related transmembrane protein 2
A_23_P104996	0.00379544	0.000175253	Significant	N.S.	Significant	1.59428	up	1.00584	down	1.60359	down	NM_004183	BEST1	bestrophin 1
A_23_P10559	0.00511696	0.00031754	Significant	N.S.	Significant	2.11524	up	1.18827	up	1.78009	down	NM_001080395	AATK	apoptosis-associated tyrosine kinase
A_23_P105862	0.00669055	0.000530385	Significant	N.S.	Significant	1.4987	up	1.17002	up	1.28092	down	NM_023037	FRY	furry homolog (Drosophila)
A_23_P10591	0.00734865	0.000624003	Significant	N.S.	Significant	1.38766	up	1.1122	up	1.24766	down	NM_001004431	METRNL	meteorin, glial cell differentiation regulator-like
A_23_P105957	0.0266837	0.00538025	Significant	N.S.	Significant	1.30341	up	1.10923	down	1.44578	down	NM_001102	ACTN1	actinin, alpha 1
A_23_P106194	0.0201331	0.00346594	Significant	N.S.	Significant	1.44194	up	1.12628	down	1.62402	down	NM_005252	FOS	FBJ murine osteosarcoma viral oncogene homolog
A_23_P106299	0.00184101	3.4532e-05	Significant	N.S.	Significant	1.23687	up	1.05899	up	1.16797	down	NM_001018108	SERF2	small EDRK-rich factor 2
A_23_P106362	0.00916899	0.000937777	Significant	N.S.	Significant	1.72109	up	1.09552	up	1.57103	down	NM_020980	AQP9	aquaporin 9
A_23_P106463	0.00723337	0.000609884	Significant	N.S.	Significant	1.38625	up	1.04831	up	1.32236	down	NM_002537	OAZ2	ornithine decarboxylase antizyme 2
A_23_P106562	0.00669055	0.000530587	Significant	N.S.	Significant	1.37834	up	1.05053	down	1.44798	down	NM_000512	GALNS	galactosamine (N-acetyl)-6-sulfate sulfatase
A_23_P106675	0.00221651	5.43144e-05	Significant	N.S.	Significant	1.49907	up	1.12824	up	1.32868	down	NM_002661	PLCG2	phospholipase C, gamma 2 (phosphatidylinositol-specific)
A_23_P106694	0.00530328	0.000336286	Significant	N.S.	Significant	1.28506	up	1.06472	up	1.20695	down	NM_002768	CHMP1A	charged multivesicular body protein 1A
A_23_P106737	0.0233621	0.00439111	Significant	N.S.	Significant	1.17493	down	1.00465	down	1.16949	up	NM_201412	LUC7L	LUC7-like (S. cerevisiae)
A_23_P106898	0.00485568	0.000288416	Significant	N.S.	Significant	1.26833	up	1.05033	down	1.33216	down	NM_152288	ORAI3	ORAI calcium release-activated calcium modulator 3
A_23_P107036	0.00206159	4.7466e-05	Significant	N.S.	Significant	1.34246	up	1.11877	up	1.19994	down	NM_003876	TMEM11	transmembrane protein 11
A_23_P107211	0.0190598	0.00320629	Significant	N.S.	Significant	1.24387	up	1.03022	down	1.28146	down	NM_201434	RAB5C	RAB5C, member RAS oncogene family
A_23_P107693	0.0237435	0.00448991	Significant	N.S.	Significant	1.22003	up	1.00747	up	1.21099	down	NM_017652	ZNF586	zinc finger protein 586
A_23_P10785	0.00297556	0.000106598	Significant	N.S.	Significant	1.30174	up	1.11369	up	1.16885	down	NM_145206	VTI1A	vesicle transport through interaction with t-SNAREs homolog 1A (yeast)
A_23_P108028	0.00492394	0.000295174	Significant	N.S.	Significant	1.13877	down	1.07814	up	1.22775	up	NM_007145	ZNF146	zinc finger protein 146
A_23_P108342	0.031519	0.00690273	Significant	N.S.	Significant	1.29167	down	1.03971	up	1.34296	up	NM_016536	ZNF571	zinc finger protein 571
A_23_P108785	0.00302364	0.000112152	Significant	N.S.	Significant	1.32962	up	1.14461	up	1.16163	down	NM_005721	ACTR3	ARP3 actin-related protein 3 homolog (yeast)
A_23_P108835	0.00384462	0.000178978	Significant	N.S.	Significant	1.35145	up	1.01818	up	1.32732	down	NM_016061	YPEL5	yippee-like 5 (Drosophila)
A_23_P109235	0.0392347	0.00972171	Significant	N.S.	Significant	1.14257	up	1.01469	down	1.15936	down	NM_016732	RALY	RNA binding protein, autoantigenic (hnRNP-associated with lethal yellow homolog (mouse))
A_23_P109254	0.00298868	0.00010934	Significant	N.S.	Significant	1.20691	up	1.03366	up	1.16761	down	NM_184234	RBM39	RNA binding motif protein 39
A_23_P109345	0.00979343	0.00105118	Significant	N.S.	Significant	1.33454	up	1.08726	up	1.22743	down	NM_004339	PTTG1IP	pituitary tumor-transforming 1 interacting protein
A_23_P109452	0.0250507	0.00487552	Significant	N.S.	Significant	1.17976	down	1.06167	up	1.25252	up	NM_001005735	CHEK2	checkpoint kinase 2
A_23_P109470	0.014272	0.00198431	Significant	N.S.	Significant	1.3185	up	1.06999	down	1.41078	down	NM_001002878	THOC5	THO complex 5
A_23_P109593	0.0084131	0.000799148	Significant	N.S.	Significant	1.23028	up	1.04001	up	1.18295	down	NM_014346	TBC1D22A	TBC1 domain family, member 22A
A_23_P110062	0.0308918	0.00666749	Significant	N.S.	Significant	1.15443	down	1.00179	down	1.15237	up	NM_003907	EIF2B5	eukaryotic translation initiation factor 2B, subunit 5 epsilon, 82kDa
A_23_P110345	0.00339372	0.000137039	Significant	N.S.	Significant	1.44491	up	1.08191	up	1.33552	down	NM_012110	CHIC2	cysteine-rich hydrophobic domain 2
A_23_P110362	0.00639383	0.000485726	Significant	N.S.	Significant	1.37646	up	1.11193	up	1.2379	down	NM_021970	LAMTOR3	late endosomal/lysosomal adaptor, MAPK and MTOR activator 3
A_23_P110712	0.0106433	0.00123164	Significant	N.S.	Significant	1.64416	up	1.01716	down	1.67237	down	NM_004417	DUSP1	dual specificity phosphatase 1
A_23_P110802	0.0206285	0.00360004	Significant	N.S.	Significant	1.31156	down	1.04063	up	1.36485	up	NM_022909	CENPH	centromere protein H
A_23_P111005	0.0182023	0.00295208	Significant	N.S.	Significant	1.21206	up	1.08443	down	1.31439	down	NM_015388	YIPF3	Yip1 domain family, member 3
A_23_P111041	0.0192808	0.00325732	Significant	N.S.	Significant	1.53926	up	1.05668	up	1.4567	down	NM_003525	HIST1H2BI	histone cluster 1, H2bi
A_23_P111054	0.022745	0.00420385	Significant	N.S.	Significant	1.3837	up	1.00024	up	1.38338	down	NM_021062	HIST1H2BB	histone cluster 1, H2bb
A_23_P111112	0.0401431	0.0100718	Significant	N.S.	Significant	1.21775	down	1.05947	up	1.29016	up	NM_020442	VARS2	valyl-tRNA synthetase 2, mitochondrial (putative)
A_23_P111132	0.0043039	0.000226809	Significant	N.S.	Significant	1.61908	up	1.12883	up	1.4343	down	NM_005345	HSPA1A	heat shock 70kDa protein 1A
A_23_P111635	0.0132335	0.00174737	Significant	N.S.	Significant	1.37987	up	1.08895	up	1.26716	down	NM_016086	STYXL1	serine/threonine/tyrosine interacting-like 1
A_23_P111961	0.0144786	0.00203866	Significant	N.S.	Significant	1.15757	down	1.01396	up	1.17373	up	NM_032509	MAK16	MAK16 homolog (S. cerevisiae)
A_23_P112159	0.00740222	0.000633243	Significant	N.S.	Significant	1.29995	up	1.07008	down	1.39106	down	NM_012154	EIF2C2	eukaryotic translation initiation factor 2C, 2
A_23_P112251	0.0186034	0.00307295	Significant	N.S.	Significant	1.53696	up	1.08297	up	1.41921	down	NM_001017998	GNG10	guanine nucleotide binding protein (G protein), gamma 10
A_23_P112260	0.0254197	0.00498923	Significant	N.S.	Significant	1.43085	up	1.04154	down	1.49029	down	NM_001017998	GNG10	guanine nucleotide binding protein (G protein), gamma 10
A_23_P112341	0.0103524	0.00116684	Significant	N.S.	Significant	1.40441	up	1.12188	up	1.25184	down	NM_024945	RMI1	RMI1, RecQ mediated genome instability 1, homolog (S. cerevisiae)
A_23_P112531	0.0258815	0.00514001	Significant	N.S.	Significant	1.41828	down	1.07661	down	1.31735	up	NM_001035254	FAM102A	family with sequence similarity 102, member A
A_23_P11262	0.00431784	0.000228291	Significant	N.S.	Significant	1.20918	up	1.04509	down	1.2637	down	NM_012151	F8A1	coagulation factor VIII-associated 1
A_23_P112634	0.00969067	0.00102962	Significant	N.S.	Significant	1.29444	up	1.02891	up	1.25806	down	NM_174921	C4orf34	chromosome 4 open reading frame 34
A_23_P112652	0.0216503	0.00391009	Significant	N.S.	Significant	1.15216	up	1.02688	up	1.12201	down	NM_015442	CNOT10	CCR4-NOT transcription complex, subunit 10
A_23_P11286	0.0171757	0.00269996	Significant	N.S.	Significant	1.32367	up	1.09487	up	1.20898	down	NM_019597	HNRNPH2	heterogeneous nuclear ribonucleoprotein H2 (H')
A_23_P112950	0.00615111	0.000443687	Significant	N.S.	Significant	1.22318	up	1.00834	down	1.23338	down	NM_018179	ATF7IP	activating transcription factor 7 interacting protein
A_23_P113972	0.0345066	0.00799143	Significant	N.S.	Significant	1.17368	up	1.03682	up	1.132	down	NM_001024924	EXOC1	exocyst complex component 1
A_23_P114164	0.0154531	0.00225194	Significant	N.S.	Significant	1.20001	up	1.04745	up	1.14565	down	NM_013444	UBQLN2	ubiquilin 2
A_23_P114466	0.00696577	0.000570598	Significant	N.S.	Significant	1.51017	up	1.07985	up	1.39851	down	NM_033284	TBL1Y	transducin (beta)-like 1, Y-linked
A_23_P1145	0.0339731	0.00780187	Significant	N.S.	Significant	1.11394	down	1.01421	up	1.12977	up	NM_018109	MTPAP	mitochondrial poly(A) polymerase
A_23_P114740	0.0438772	0.0114573	Significant	N.S.	Significant	1.77705	down	1.12206	up	1.99396	up	NM_000186	CFH	complement factor H
A_23_P114903	0.00136881	1.75717e-05	Significant	N.S.	Significant	1.62527	up	1.05782	up	1.53643	down	NM_002155	HSPA6	heat shock 70kDa protein 6 (HSP70B')
A_23_P114929	0.0281796	0.00583805	Significant	N.S.	Significant	1.21515	up	1.04821	up	1.15926	down	NM_015415	BRP44	brain protein 44
A_23_P114947	0.0310817	0.00673564	Significant	N.S.	Significant	1.60516	up	1.07739	up	1.48986	down	NM_002923	RGS2	regulator of G-protein signaling 2, 24kDa
A_23_P115105	0.00392076	0.000186505	Significant	N.S.	Significant	1.27133	up	1.09216	up	1.16405	down	NM_015609	C1orf144	chromosome 1 open reading frame 144
A_23_P115137	0.00372591	0.00016795	Significant	N.S.	Significant	1.35135	up	1.14709	up	1.17807	down	NM_006402	HBXIP	hepatitis B virus x interacting protein
A_23_P115149	0.00439738	0.000236301	Significant	N.S.	Significant	1.25453	down	1.08478	down	1.15649	up	NM_024102	WDR77	WD repeat domain 77
A_23_P115375	0.00367776	0.000163768	Significant	N.S.	Significant	1.4945	up	1.07086	up	1.3956	down	NM_001123375	HIST2H3D	histone cluster 2, H3d
A_23_P115645	0.00459971	0.000258899	Significant	N.S.	Significant	1.14059	up	1.13235	down	1.29154	down	NM_001025076	CELF2	CUGBP, Elav-like family member 2
A_23_P115838	0.00532672	0.000340255	Significant	N.S.	Significant	1.29553	up	1.10482	up	1.17262	down	NM_015652	C10orf12	chromosome 10 open reading frame 12
A_23_P115861	0.00504368	0.000306401	Significant	N.S.	Significant	1.37754	down	1.03521	down	1.33069	up	NM_145312	ZNF485	zinc finger protein 485
A_23_P115922	0.00143526	1.89177e-05	Significant	N.S.	Significant	1.35211	up	1.12058	up	1.20662	down	NM_004096	EIF4EBP2	eukaryotic translation initiation factor 4E binding protein 2
A_23_P11729	0.0168864	0.00262453	Significant	N.S.	Significant	1.28918	up	1.02851	up	1.25344	down	NM_015872	ZBTB7B	zinc finger and BTB domain containing 7B
A_23_P117494	0.0300534	0.00638642	Significant	N.S.	Significant	1.22504	down	1.03633	down	1.18209	up	NM_005956	MTHFD1	methylenetetrahydrofolate dehydrogenase (NADP+ dependent) 1, methenyltetrahydrofolate cyclohydrolase, formyltetrahydrofolate synthetase
A_23_P117506	0.000948717	4.92975e-06	Significant	N.S.	Significant	1.59528	up	1.08713	up	1.46742	down	NM_016029	DHRS7	dehydrogenase/reductase (SDR family) member 7
A_23_P117546	0.0102772	0.00115011	Significant	N.S.	Significant	1.45039	up	1.05499	up	1.37479	down	NM_006939	SOS2	son of sevenless homolog 2 (Drosophila)
A_23_P117582	0.00186117	3.53357e-05	Significant	N.S.	Significant	1.66568	up	1.1101	up	1.50048	down	NM_130469	JDP2	Jun dimerization protein 2
A_23_P118025	0.023559	0.00444687	Significant	N.S.	Significant	1.40568	up	1.06319	down	1.4945	down	NM_022355	DPEP2	dipeptidase 2
A_23_P118061	0.00696048	0.0005684	Significant	N.S.	Significant	1.62216	up	1.14265	up	1.41964	down	NM_181641	CKLF	chemokine-like factor
A_23_P118406	0.00957688	0.00100782	Significant	N.S.	Significant	1.27451	up	1.00376	up	1.26974	down	NM_001033046	C17orf62	chromosome 17 open reading frame 62
A_23_P118427	0.00868646	0.00084543	Significant	N.S.	Significant	1.25217	up	1.13933	down	1.42664	down	NM_145109	MAP2K3	mitogen-activated protein kinase kinase 3
A_23_P118607	0.0115477	0.00140742	Significant	N.S.	Significant	1.23056	down	1.0458	down	1.17667	up	NM_025267	AARSD1	alanyl-tRNA synthetase domain containing 1
A_23_P118749	0.00857374	0.000826913	Significant	N.S.	Significant	1.16678	up	1.05024	up	1.11097	down	NM_016041	DERL2	Der1-like domain family, member 2
A_23_P118888	0.00264097	8.28364e-05	Significant	N.S.	Significant	1.39583	up	1.01807	up	1.37106	down	NM_000430	PAFAH1B1	platelet-activating factor acetylhydrolase 1b, regulatory subunit 1 (45kDa)
A_23_P119102	0.0103479	0.00116467	Significant	N.S.	Significant	1.5431	up	1.16005	up	1.33021	down	NM_003370	VASP	vasodilator-stimulated phosphoprotein
A_23_P119377	0.0318255	0.0070201	Significant	N.S.	Significant	1.18031	up	1.00646	down	1.18793	down	NM_004228	CYTH2	cytohesin 2
A_23_P119593	0.00108989	9.36299e-06	Significant	N.S.	Significant	1.39184	up	1.07825	up	1.29083	down	NM_024794	EPHX3	epoxide hydrolase 3
A_23_P119778	0.0136003	0.00183513	Significant	N.S.	Significant	1.42974	down	1.12832	down	1.26715	up	NM_020342	SLC39A10	solute carrier family 39 (zinc transporter), member 10
A_23_P119789	0.0374289	0.00905734	Significant	N.S.	Significant	1.25712	up	1.02097	down	1.28349	down	NM_024121	TMEM185B	transmembrane protein 185B
A_23_P119835	0.0170465	0.00266021	Significant	N.S.	Significant	1.50435	up	1.00052	up	1.50357	down	NM_021209	NLRC4	NLR family, CARD domain containing 4
A_23_P120153	0.0126356	0.00161635	Significant	N.S.	Significant	1.47606	up	1.06433	up	1.38685	down	NM_173647	RNF149	ring finger protein 149
A_23_P120194	0.0259651	0.00516135	Significant	N.S.	Significant	1.12545	down	1.00483	down	1.12004	up	NM_016467	ORMDL1	ORM1-like 1 (S. cerevisiae)
A_23_P120557	0.0226581	0.00418301	Significant	N.S.	Significant	1.21561	down	1.0101	up	1.22789	up	NM_017714	TASP1	taspase, threonine aspartase, 1
A_23_P120710	0.00916363	0.000934602	Significant	N.S.	Significant	1.25733	down	1.05499	down	1.1918	up	NM_003316	TTC3	tetratricopeptide repeat domain 3
A_23_P120899	0.0275118	0.00564275	Significant	N.S.	Significant	1.34158	up	1.03058	down	1.3826	down	NM_000395	CSF2RB	colony stimulating factor 2 receptor, beta, low-affinity (granulocyte-macrophage)
A_23_P121082	0.0023844	6.42189e-05	Significant	N.S.	Significant	1.44319	up	1.1879	up	1.21491	down	NM_000158	GBE1	glucan (1,4-alpha-), branching enzyme 1
A_23_P121265	0.00681385	0.000550094	Significant	N.S.	Significant	1.30503	up	1.00659	up	1.29648	down	NM_007284	TWF2	twinfilin, actin-binding protein, homolog 2 (Drosophila)
A_23_P121396	0.0436397	0.0113694	Significant	N.S.	Significant	1.14767	down	1.0156	up	1.16557	up	NM_145261	DNAJC19	DnaJ (Hsp40) homolog, subfamily C, member 19
A_23_P121716	0.0383074	0.00937752	Significant	N.S.	Significant	1.96537	up	1.03192	up	1.90458	down	NM_005139	ANXA3	annexin A3
A_23_P121875	0.00647544	0.000500888	Significant	N.S.	Significant	1.24232	down	1.01618	up	1.26241	up	NM_022483	C5orf28	chromosome 5 open reading frame 28
A_23_P121885	0.0349191	0.00815187	Significant	N.S.	Significant	1.74897	up	1.11521	up	1.56829	down	NM_031916	ROPN1L	rhophilin associated tail protein 1-like
A_23_P122041	0.007991	0.0007356	Significant	N.S.	Significant	1.18054	up	1.06124	up	1.11241	down	NM_002715	PPP2CA	protein phosphatase 2, catalytic subunit, alpha isozyme
A_23_P122375	0.0178704	0.00286805	Significant	N.S.	Significant	1.22525	up	1.05331	down	1.29057	down	NM_021943	ZFAND3	zinc finger, AN1-type domain 3
A_23_P122532	0.00792814	0.000721105	Significant	N.S.	Significant	1.1318	up	1.02148	up	1.108	down	NM_021184	C6orf47	chromosome 6 open reading frame 47
A_23_P122852	0.00672854	0.000539511	Significant	N.S.	Significant	1.81517	up	1.17465	up	1.54529	down	NM_003078	SMARCD3	SWI/SNF related, matrix associated, actin dependent regulator of chromatin, subfamily d, member 3
A_23_P122863	0.0421119	0.0108062	Significant	N.S.	Significant	1.96024	up	1.02498	down	2.00921	down	NM_001001555	GRB10	growth factor receptor-bound protein 10
A_23_P122915	0.00537781	0.000346465	Significant	N.S.	Significant	1.53739	up	1.13565	up	1.35376	down	NM_015379	BRI3	brain protein I3
A_23_P122947	0.00201278	4.41314e-05	Significant	N.S.	Significant	1.41511	up	1.14322	up	1.23783	down	NM_015060	AVL9	AVL9 homolog (S. cerevisiase)
A_23_P123539	0.0401431	0.0100706	Significant	N.S.	Significant	1.13312	up	1.01452	up	1.1169	down	NM_002717	PPP2R2A	protein phosphatase 2, regulatory subunit B, alpha
A_23_P123727	0.0041886	0.000216942	Significant	N.S.	Significant	1.40247	up	1.10319	up	1.27129	down	NM_024617	ZCCHC6	zinc finger, CCHC domain containing 6
A_23_P12392	0.00121549	1.16888e-05	Significant	N.S.	Significant	1.41111	up	1.03703	up	1.36072	down	NM_080923	PTPRC	protein tyrosine phosphatase, receptor type, C
A_23_P124003	0.0139753	0.00192116	Significant	N.S.	Significant	1.24462	up	1.01145	down	1.25887	down	NM_170683	P2RX2	purinergic receptor P2X, ligand-gated ion channel, 2
A_23_P124108	0.00387697	0.000182602	Significant	N.S.	Significant	1.59398	up	1.09843	up	1.45114	down	NM_000632	ITGAM	integrin, alpha M (complement component 3 receptor 3 subunit)
A_23_P124164	0.000742273	2.69007e-06	Significant	N.S.	Significant	1.33705	up	1.11427	up	1.19994	down	NM_020701	ISY1	ISY1 splicing factor homolog (S. cerevisiae)
A_23_P124327	0.00743938	0.000640382	Significant	N.S.	Significant	1.19785	up	1.05067	down	1.25854	down	NM_022455	NSD1	nuclear receptor binding SET domain protein 1
A_23_P124927	0.0105594	0.00121247	Significant	N.S.	Significant	1.35289	up	1.00361	up	1.34803	down	NM_006480	RGS14	regulator of G-protein signaling 14
A_23_P125265	0.0149025	0.00213574	Significant	N.S.	Significant	1.21265	up	1.06587	up	1.13771	down	NM_002266	KPNA2	karyopherin alpha 2 (RAG cohort 1, importin alpha 1)
A_23_P125829	0.00830892	0.000779257	Significant	N.S.	Significant	1.30546	up	1.08465	up	1.20358	down	NM_000291	PGK1	phosphoglycerate kinase 1
A_23_P126197	0.000982554	5.31179e-06	Significant	N.S.	Significant	1.2578	up	1.07341	up	1.17178	down	NM_005626	SRSF4	serine/arginine-rich splicing factor 4
A_23_P126623	0.00407179	0.000204355	Significant	N.S.	Significant	1.7779	up	1.15963	up	1.53316	down	NM_002631	PGD	phosphogluconate dehydrogenase
A_23_P126727	0.00497895	0.000300575	Significant	N.S.	Significant	1.35526	down	1.1316	down	1.19764	up	NM_024654	NOL9	nucleolar protein 9
A_23_P126752	0.00690486	0.0005624	Significant	N.S.	Significant	1.14249	up	1.10686	down	1.26458	down	NM_004930	CAPZB	capping protein (actin filament) muscle Z-line, beta
A_23_P126803	0.00600494	0.000426188	Significant	N.S.	Significant	1.45444	up	1.12639	up	1.29124	down	NM_005717	ARPC5	actin related protein 2/3 complex, subunit 5, 16kDa
A_23_P127079	0.00529307	0.000335415	Significant	N.S.	Significant	1.24011	down	1.07961	down	1.14866	up	NM_015062	PPRC1	peroxisome proliferator-activated receptor gamma, coactivator-related 1
A_23_P127279	0.0283505	0.00589368	Significant	N.S.	Significant	1.13641	down	1.01371	up	1.15199	up	NM_019054	FAM35A	family with sequence similarity 35, member A
A_23_P127385	0.0399173	0.00999406	Significant	N.S.	Significant	1.46701	up	1.05733	down	1.55112	down	NM_000256	MYBPC3	myosin binding protein C, cardiac
A_23_P127460	0.00929198	0.000958599	Significant	N.S.	Significant	1.22083	up	1.05296	down	1.28549	down	NM_153253	SIPA1	signal-induced proliferation-associated 1
A_23_P127522	0.0383074	0.0093782	Significant	N.S.	Significant	1.20984	down	1.04174	down	1.16136	up	NM_145014	HYLS1	hydrolethalus syndrome 1
A_23_P12784	0.00696306	0.0005692	Significant	N.S.	Significant	1.65726	up	1.08276	up	1.53058	down	NM_012083	FRAT2	frequently rearranged in advanced T-cell lymphomas 2
A_23_P127948	0.0164402	0.0025003	Significant	N.S.	Significant	2.09844	up	1.19708	up	1.75296	down	NM_001124	ADM	adrenomedullin
A_23_P128396	0.00152023	2.10653e-05	Significant	N.S.	Significant	1.21369	up	1.03069	up	1.17755	down	NM_194271	RNF34	ring finger protein 34
A_23_P128624	0.00563967	0.000380012	Significant	N.S.	Significant	1.48402	up	1.18062	up	1.25699	down	NM_024537	CARS2	cysteinyl-tRNA synthetase 2, mitochondrial (putative)
A_23_P128641	0.0269194	0.00546642	Significant	N.S.	Significant	1.16543	down	1.04804	up	1.22141	up	NM_005800	USPL1	ubiquitin specific peptidase like 1
A_23_P128663	0.0431207	0.0111723	Significant	N.S.	Significant	1.21945	down	1.01161	up	1.23362	up	NM_014363	SACS	spastic ataxia of Charlevoix-Saguenay (sacsin)
A_23_P128828	0.00432275	0.000229368	Significant	N.S.	Significant	1.15236	up	1.02996	up	1.11883	down	NM_004643	PABPN1	poly(A) binding protein, nuclear 1
A_23_P128956	0.0330381	0.00744478	Significant	N.S.	Significant	1.17495	up	1.00062	up	1.17422	down	NM_021260	ZFYVE1	zinc finger, FYVE domain containing 1
A_23_P129103	0.0454702	0.0120711	Significant	N.S.	Significant	1.43641	down	1.06773	down	1.34529	up	NR_026811	AGSK1	golgin subfamily A member 2-like
A_23_P129128	0.00521799	0.000327305	Significant	N.S.	Significant	1.43284	down	1.04235	up	1.49352	up	NM_152334	TARSL2	threonyl-tRNA synthetase-like 2
A_23_P129246	0.00492394	0.000294305	Significant	N.S.	Significant	1.39226	up	1.04682	up	1.32999	down	NM_025201	PLEKHO2	pleckstrin homology domain containing, family O member 2
A_23_P129389	0.0135502	0.00182563	Significant	N.S.	Significant	1.35	up	1.10243	up	1.22457	down	NM_017740	ZDHHC7	zinc finger, DHHC-type containing 7
A_23_P129486	0.0169202	0.00263304	Significant	N.S.	Significant	1.47818	up	1.0029	down	1.48248	down	NM_016332	SEPX1	selenoprotein X, 1
A_23_P129513	0.00750277	0.000655474	Significant	N.S.	Significant	1.24603	up	1.03186	up	1.20755	down	NM_006428	MRPL28	mitochondrial ribosomal protein L28
A_23_P129556	0.00909941	0.000921819	Significant	N.S.	Significant	1.37771	up	1.03118	up	1.33606	down	NM_000418	IL4R	interleukin 4 receptor
A_23_P129704	0.00968402	0.0010285	Significant	N.S.	Significant	1.14544	up	1.0488	up	1.09215	down	NM_018975	TERF2IP	telomeric repeat binding factor 2, interacting protein
A_23_P12989	0.00432275	0.000229276	Significant	N.S.	Significant	1.33374	up	1.02996	up	1.29494	down	NM_012094	PRDX5	peroxiredoxin 5
A_23_P130089	0.00666712	0.000526044	Significant	N.S.	Significant	1.25003	up	1.06756	up	1.17092	down	NM_174887	IFT20	intraflagellar transport 20 homolog (Chlamydomonas)
A_23_P130429	0.00168934	2.69707e-05	Significant	N.S.	Significant	1.43031	up	1.11516	up	1.28261	down	NM_005406	ROCK1	Rho-associated, coiled-coil containing protein kinase 1
A_23_P130531	0.0381253	0.00930786	Significant	N.S.	Significant	1.15229	up	1.00176	down	1.15432	down	NM_007065	CDC37	cell division cycle 37 homolog (S. cerevisiae)
A_23_P130553	0.00995209	0.00107861	Significant	N.S.	Significant	1.41548	up	1.10998	down	1.57115	down	NM_138392	SHKBP1	SH3KBP1 binding protein 1
A_23_P130689	0.0063678	0.000480995	Significant	N.S.	Significant	1.16712	up	1.04264	up	1.11939	down	NM_032377	ELOF1	elongation factor 1 homolog (S. cerevisiae)
A_23_P130919	0.0135942	0.00183259	Significant	N.S.	Significant	1.19771	up	1.11396	down	1.3342	down	NM_130807	MOB3A	MOB kinase activator 3A
A_23_P131020	0.012373	0.00156917	Significant	N.S.	Significant	1.19856	up	1.01697	down	1.21889	down	NM_017660	GATAD2A	GATA zinc finger domain containing 2A
A_23_P131240	0.00735588	0.000625239	Significant	N.S.	Significant	1.24751	down	1.04619	up	1.30514	up	NM_181713	UBXN2A	UBX domain protein 2A
A_23_P131299	0.00704395	0.000581763	Significant	N.S.	Significant	1.22206	up	1.00342	down	1.22624	down	NM_138802	ZFAND2B	zinc finger, AN1-type domain 2B
A_23_P131348	0.0102601	0.00114516	Significant	N.S.	Significant	1.16643	down	1.08558	up	1.26626	up	NM_025264	THUMPD2	THUMP domain containing 2
A_23_P131435	0.00579944	0.000401558	Significant	N.S.	Significant	1.51851	up	1.18648	up	1.27984	down	NM_014880	CD302	CD302 molecule
A_23_P131771	0.014135	0.00195257	Significant	N.S.	Significant	1.44942	up	1.10342	up	1.31357	down	NM_199360	TPD52L2	tumor protein D52-like 2
A_23_P131816	0.00616043	0.000445432	Significant	N.S.	Significant	1.36345	up	1.04699	up	1.30226	down	NM_052951	DNTTIP1	deoxynucleotidyltransferase, terminal, interacting protein 1
A_23_P132515	0.00916363	0.000931966	Significant	N.S.	Significant	1.42123	down	1.13418	down	1.25309	up	NM_017699	SIDT1	SID1 transmembrane family, member 1
A_23_P132718	0.039606	0.00987181	Significant	N.S.	Significant	1.33342	up	1.02461	down	1.36623	down	NM_004636	SEMA3B	sema domain, immunoglobulin domain (Ig), short basic domain, secreted, (semaphorin) 3B
A_23_P132910	0.0280861	0.00581038	Significant	N.S.	Significant	1.43254	up	1.0489	up	1.36576	down	NM_019027	RBM47	RNA binding motif protein 47
A_23_P133075	0.0201467	0.00346998	Significant	N.S.	Significant	1.21348	down	1.0342	down	1.17335	up	NM_033115	TBCK	TBC1 domain containing kinase
A_23_P133095	0.0063695	0.000481791	Significant	N.S.	Significant	1.4361	up	1.10843	up	1.29562	down	NM_014247	RAPGEF2	Rap guanine nucleotide exchange factor (GEF) 2
A_23_P133133	0.0112119	0.00134045	Significant	N.S.	Significant	1.57815	up	1.1238	up	1.4043	down	NM_025144	ALPK1	alpha-kinase 1
A_23_P133245	0.00970665	0.00103254	Significant	N.S.	Significant	1.16028	up	1.05461	up	1.1002	down	NM_006083	IK	IK cytokine, down-regulator of HLA II
A_23_P133365	0.0114541	0.00138827	Significant	N.S.	Significant	1.34248	down	1.06847	down	1.25645	up	NM_006706	TCERG1	transcription elongation regulator 1
A_23_P133543	0.0190257	0.0031948	Significant	N.S.	Significant	1.38663	down	1.02703	down	1.35014	up	NM_017415	KLHL3	kelch-like 3 (Drosophila)
A_23_P133585	0.000718468	1.85316e-06	Significant	N.S.	Significant	1.31322	up	1.10564	up	1.18774	down	NM_001799	CDK7	cyclin-dependent kinase 7
A_23_P133691	0.00627001	0.000460893	Significant	N.S.	Significant	1.61833	up	1.06302	up	1.52239	down	NM_021244	RRAGD	Ras-related GTP binding D
A_23_P133814	0.00376742	0.000171523	Significant	N.S.	Significant	1.48191	up	1.07731	up	1.37557	down	NM_003531	HIST1H3C	histone cluster 1, H3c
A_23_P134125	0.001856	3.49146e-05	Significant	N.S.	Significant	1.46501	up	1.14525	up	1.2792	down	NM_005923	MAP3K5	mitogen-activated protein kinase kinase kinase 5
A_23_P134167	0.0118984	0.00147429	Significant	N.S.	Significant	1.17277	down	1.04432	up	1.22476	up	NM_020381	PDSS2	prenyl (decaprenyl) diphosphate synthase, subunit 2
A_23_P134176	0.0179341	0.0028851	Significant	N.S.	Significant	1.4279	up	1.03079	down	1.47187	down	NM_001024465	SOD2	superoxide dismutase 2, mitochondrial
A_23_P134517	0.00297447	0.000106079	Significant	N.S.	Significant	1.43489	up	1.16775	up	1.22876	down	NM_033224	PURB	purine-rich element binding protein B
A_23_P134809	0.0159229	0.00237724	Significant	N.S.	Significant	1.36897	up	1.08483	up	1.26191	down	NM_003580	NSMAF	neutral sphingomyelinase (N-SMase) activation associated factor
A_23_P134827	0.0031883	0.000120954	Significant	N.S.	Significant	1.23448	up	1.08563	up	1.13711	down	NM_004674	ASH2L	ash2 (absent, small, or homeotic)-like (Drosophila)
A_23_P135184	0.00727133	0.000614366	Significant	N.S.	Significant	1.44441	up	1.11453	up	1.29598	down	NM_001042368	RALGDS	ral guanine nucleotide dissociation stimulator
A_23_P135465	0.0204764	0.00355532	Significant	N.S.	Significant	1.1938	up	1.04791	up	1.13922	down	NM_173811	HARBI1	harbinger transposase derived 1
A_23_P135548	0.020042	0.00344074	Significant	N.S.	Significant	1.3385	up	1.09084	up	1.22704	down	NM_000110	DPYD	dihydropyrimidine dehydrogenase
A_23_P135857	0.0120071	0.00149395	Significant	N.S.	Significant	1.43775	down	1.03557	up	1.48889	up	NM_004836	EIF2AK3	eukaryotic translation initiation factor 2-alpha kinase 3
A_23_P135914	0.00627898	0.000462509	Significant	N.S.	Significant	1.21289	down	1.00328	up	1.21687	up	NM_012426	SF3B3	splicing factor 3b, subunit 3, 130kDa
A_23_P13604	0.0344876	0.00797767	Significant	N.S.	Significant	1.18978	down	1.01724	up	1.21029	up	NM_002567	PEBP1	phosphatidylethanolamine binding protein 1
A_23_P136058	0.0341322	0.00786077	Significant	N.S.	Significant	1.1694	down	1.00269	up	1.17255	up	NM_001184	ATR	ataxia telangiectasia and Rad3 related
A_23_P1361	0.0210397	0.00371979	Significant	N.S.	Significant	1.30987	down	1.0242	down	1.27893	up	NM_002860	ALDH18A1	aldehyde dehydrogenase 18 family, member A1
A_23_P136196	0.0170823	0.00267229	Significant	N.S.	Significant	1.28457	down	1.15262	up	1.48062	up	NM_018317	TBC1D19	TBC1 domain family, member 19
A_23_P136635	0.00233252	5.97147e-05	Significant	N.S.	Significant	1.20691	up	1.05436	up	1.14468	down	NM_003664	AP3B1	adaptor-related protein complex 3, beta 1 subunit
A_23_P13683	0.00970665	0.00103231	Significant	N.S.	Significant	1.36828	down	1.00025	down	1.36795	up	NM_014830	ZBTB39	zinc finger and BTB domain containing 39
A_23_P136916	0.00604188	0.000430341	Significant	N.S.	Significant	1.22388	up	1.01233	down	1.23897	down	NM_017883	WDR13	WD repeat domain 13
A_23_P137427	0.00204879	4.5094e-05	Significant	N.S.	Significant	1.35614	up	1.13399	up	1.1959	down	NM_005857	ZMPSTE24	zinc metallopeptidase (STE24 homolog, S. cerevisiae)
A_23_P137470	0.00565258	0.000382554	Significant	N.S.	Significant	1.91123	up	1.00554	up	1.90069	down	NM_020808	SIPA1L2	signal-induced proliferation-associated 1 like 2
A_23_P13753	0.00973752	0.00104003	Significant	N.S.	Significant	1.66753	up	1.12637	up	1.48045	down	NM_006163	NFE2	nuclear factor (erythroid-derived 2), 45kDa
A_23_P137814	0.0168338	0.00260071	Significant	N.S.	Significant	1.29026	up	1.06964	down	1.38012	down	NM_004047	ATP6V0B	ATPase, H+ transporting, lysosomal 21kDa, V0 subunit b
A_23_P137865	0.00756005	0.00066974	Significant	N.S.	Significant	1.43937	up	1.02571	down	1.47638	down	NM_198883	MTX1	metaxin 1
A_23_P137909	0.0022594	5.65065e-05	Significant	N.S.	Significant	1.36107	up	1.04871	up	1.29786	down	NM_003493	HIST3H3	histone cluster 3, H3
A_23_P138058	0.016189	0.00244158	Significant	N.S.	Significant	1.21604	down	1.01438	down	1.19881	up	NM_015658	NOC2L	nucleolar complex associated 2 homolog (S. cerevisiae)
A_23_P138194	0.00879416	0.000865633	Significant	N.S.	Significant	1.61713	up	1.17611	up	1.37498	down	NM_000433	NCF2	neutrophil cytosolic factor 2
A_23_P138271	0.00389877	0.000184143	Significant	N.S.	Significant	1.40336	up	1.10293	up	1.2724	down	NM_138795	ARL8A	ADP-ribosylation factor-like 8A
A_23_P138435	0.00279663	9.10161e-05	Significant	N.S.	Significant	1.38887	up	1.1611	up	1.19617	down	NM_020338	ZMIZ1	zinc finger, MIZ-type containing 1
A_23_P138693	0.0155503	0.00227234	Significant	N.S.	Significant	1.32744	down	1.07528	down	1.23451	up	NM_004808	NMT2	N-myristoyltransferase 2
A_23_P1387	0.0352413	0.00826878	Significant	N.S.	Significant	1.25289	up	1.00516	down	1.25936	down	NM_032900	ARHGAP19	Rho GTPase activating protein 19
A_23_P138805	0.0198241	0.00338762	Significant	N.S.	Significant	1.1527	down	1.05251	up	1.21323	up	NM_012124	CHORDC1	cysteine and histidine-rich domain (CHORD) containing 1
A_23_P138881	0.016035	0.002404	Significant	N.S.	Significant	1.45751	up	1.00763	up	1.44647	down	NM_001104	ACTN3	actinin, alpha 3
A_23_P139143	0.0249615	0.00485052	Significant	N.S.	Significant	1.46042	up	1.08704	up	1.34349	down	NM_004177	STX3	syntaxin 3
A_23_P139547	0.0188172	0.00314322	Significant	N.S.	Significant	1.23294	up	1.08817	down	1.34165	down	NM_006009	TUBA1A	tubulin, alpha 1a
A_23_P139575	0.00135209	1.7079e-05	Significant	N.S.	Significant	1.53107	up	1.14186	up	1.34085	down	NM_001005354	PRR13	proline rich 13
A_23_P139669	0.0189508	0.00317594	Significant	N.S.	Significant	1.68917	up	1.00626	up	1.67867	down	NM_006931	SLC2A3	solute carrier family 2 (facilitated glucose transporter), member 3
A_23_P139722	0.00504367	0.000306187	Significant	N.S.	Significant	1.40264	up	1.00355	down	1.40763	down	NM_001065	TNFRSF1A	tumor necrosis factor receptor superfamily, member 1A
A_23_P139919	0.0313316	0.00683655	Significant	N.S.	Significant	1.35154	up	1.04509	up	1.29322	down	NM_018413	CHST11	carbohydrate (chondroitin 4) sulfotransferase 11
A_23_P140029	0.0030137	0.000111402	Significant	N.S.	Significant	1.27674	up	1.12599	up	1.13388	down	NM_007106	UBL3	ubiquitin-like 3
A_23_P140427	0.0227963	0.00422822	Significant	N.S.	Significant	1.30241	down	1.06501	down	1.22291	up	NM_016337	EVL	Enah/Vasp-like
A_23_P140511	0.00187915	3.6357e-05	Significant	N.S.	Significant	1.25131	up	1.08248	up	1.15596	down	NM_006660	CLPX	ClpX caseinolytic peptidase X homolog (E. coli)
A_23_P140698	0.0370358	0.00889711	Significant	N.S.	Significant	1.14699	down	1.00094	down	1.14591	up	NM_018163	DNAJC17	DnaJ (Hsp40) homolog, subfamily C, member 17
A_23_P140760	0.0147029	0.00208516	Significant	N.S.	Significant	1.79942	up	1.12314	down	2.02099	down	NM_170776	GPR97	G protein-coupled receptor 97
A_23_P140907	0.0333959	0.00758932	Significant	N.S.	Significant	1.29725	up	1.02166	down	1.32536	down	NM_021259	TMEM8A	transmembrane protein 8A
A_23_P140967	0.0124195	0.00157926	Significant	N.S.	Significant	1.22796	up	1.11044	down	1.36357	down	NM_000243	MEFV	Mediterranean fever
A_23_P141302	0.0237435	0.0044917	Significant	N.S.	Significant	1.22695	up	1.01787	down	1.24887	down	NM_144680	ZNF18	zinc finger protein 18
A_23_P141636	0.00245958	7.00332e-05	Significant	N.S.	Significant	1.2108	up	1.08635	up	1.11456	down	NM_014740	EIF4A3	eukaryotic translation initiation factor 4A3
A_23_P14184	0.00427826	0.000223873	Significant	N.S.	Significant	1.39544	down	1.00502	up	1.40244	up	NM_018676	THSD1	thrombospondin, type I, domain containing 1
A_23_P141917	0.0342308	0.0078972	Significant	N.S.	Significant	1.2978	up	1.00283	up	1.29413	down	NM_003331	TYK2	tyrosine kinase 2
A_23_P141974	0.00377701	0.000172877	Significant	N.S.	Significant	1.40331	up	1.09493	up	1.28164	down	NM_003290	TPM4	tropomyosin 4
A_23_P142205	0.016339	0.00248008	Significant	N.S.	Significant	1.44275	up	1.06459	down	1.53593	down	NM_006866	LILRA2	leukocyte immunoglobulin-like receptor, subfamily A (with TM domain), member 2
A_23_P142289	0.0116532	0.00142619	Significant	N.S.	Significant	1.25866	up	1.04849	down	1.31968	down	NM_002067	GNA11	guanine nucleotide binding protein (G protein), alpha 11 (Gq class)
A_23_P142310	0.00238434	6.38208e-05	Significant	N.S.	Significant	1.48033	up	1.15963	up	1.27656	down	NM_017572	MKNK2	MAP kinase interacting serine/threonine kinase 2
A_23_P142447	0.00581485	0.000404345	Significant	N.S.	Significant	1.42986	up	1.02023	up	1.4015	down	NM_012335	MYO1F	myosin IF
A_23_P142590	0.0188752	0.00315567	Significant	N.S.	Significant	1.1426	down	1.03896	up	1.18711	up	NM_030768	ILKAP	integrin-linked kinase-associated serine/threonine phosphatase
A_23_P142688	0.0327327	0.00734278	Significant	N.S.	Significant	1.19673	up	1.00387	up	1.19211	down	NM_024293	FAM134A	family with sequence similarity 134, member A
A_23_P142974	0.00406657	0.000203762	Significant	N.S.	Significant	1.36006	up	1.01262	up	1.34312	down	NM_001007231	ARHGAP25	Rho GTPase activating protein 25
A_23_P143120	0.0497463	0.0137611	Significant	N.S.	Significant	1.26366	up	1.0142	down	1.2816	down	NM_003183	ADAM17	ADAM metallopeptidase domain 17
A_23_P143551	0.00640026	0.00048845	Significant	N.S.	Significant	1.30627	up	1.10595	up	1.18112	down	NM_001696	ATP6V1E1	ATPase, H+ transporting, lysosomal 31kDa, V1 subunit E1
A_23_P143650	0.0123696	0.00156769	Significant	N.S.	Significant	1.29862	up	1.05961	up	1.22556	down	NM_152511	DUSP18	dual specificity phosphatase 18
A_23_P143662	0.0394936	0.00983211	Significant	N.S.	Significant	1.43467	up	1.00095	down	1.43603	down	NM_014338	PISD	phosphatidylserine decarboxylase
A_23_P14389	0.0349068	0.00814063	Significant	N.S.	Significant	1.10807	up	1.03091	down	1.14232	down	NM_014977	ACIN1	apoptotic chromatin condensation inducer 1
A_23_P143987	0.0075287	0.000659748	Significant	N.S.	Significant	1.35126	up	1.06122	up	1.2733	down	NM_006395	ATG7	ATG7 autophagy related 7 homolog (S. cerevisiae)
A_23_P144054	0.017672	0.00281979	Significant	N.S.	Significant	1.35289	up	1.03025	down	1.39382	down	NM_006254	PRKCD	protein kinase C, delta
A_23_P144384	0.00194585	4.04139e-05	Significant	N.S.	Significant	1.46955	up	1.16021	up	1.26663	down	NM_017423	GALNT7	UDP-N-acetyl-alpha-D-galactosamine:polypeptide N-acetylgalactosaminyltransferase 7 (GalNAc-T7)
A_23_P144639	0.00798575	0.000734104	Significant	N.S.	Significant	1.19161	up	1.09092	down	1.29995	down	NM_018502	TMCO6	transmembrane and coiled-coil domains 6
A_23_P144697	0.0131196	0.00172171	Significant	N.S.	Significant	1.177	down	1.01117	up	1.19015	up	NM_002853	RAD1	RAD1 homolog (S. pombe)
A_23_P145	0.0202292	0.00349018	Significant	N.S.	Significant	1.17906	up	1.04232	up	1.13118	down	NM_000191	HMGCL	3-hydroxymethyl-3-methylglutaryl-CoA lyase
A_23_P145089	0.014173	0.0019639	Significant	N.S.	Significant	1.25395	down	1.06682	down	1.17541	up	NM_007355	HSP90AB1	heat shock protein 90kDa alpha (cytosolic), class B member 1
A_23_P145134	0.0123419	0.00156313	Significant	N.S.	Significant	1.64468	up	1.01517	up	1.62009	down	NM_007045	FGFR1OP	FGFR1 oncogene partner
A_23_P145238	0.00380178	0.000176188	Significant	N.S.	Significant	1.83958	up	1.04822	up	1.75496	down	NM_080593	HIST1H2BK	histone cluster 1, H2bk
A_23_P145569	0.00502042	0.000304564	Significant	N.S.	Significant	2.32746	up	1.08383	up	2.14744	down	NM_153187	SLC22A1	solute carrier family 22 (organic cation transporter), member 1
A_23_P145584	0.00455901	0.000251256	Significant	N.S.	Significant	1.30661	up	1.04151	up	1.25454	down	NM_003344	UBE2H	ubiquitin-conjugating enzyme E2H
A_23_P14559	0.00275745	8.85625e-05	Significant	N.S.	Significant	1.25211	up	1.00846	down	1.2627	down	NM_006871	RIPK3	receptor-interacting serine-threonine kinase 3
A_23_P145965	0.0137588	0.00187922	Significant	N.S.	Significant	2.32777	up	1.17669	down	2.73906	down	NM_003596	TPST1	tyrosylprotein sulfotransferase 1
A_23_P146058	0.00366653	0.000162021	Significant	N.S.	Significant	1.5248	up	1.14467	up	1.33209	down	NM_001695	ATP6V1C1	ATPase, H+ transporting, lysosomal 42kDa, V1 subunit C1
A_23_P146084	0.00471425	0.000271849	Significant	N.S.	Significant	1.43183	up	1.17625	up	1.21728	down	NM_000637	GSR	glutathione reductase
A_23_P146146	0.0318006	0.00701143	Significant	N.S.	Significant	1.92155	up	1.03165	down	1.98237	down	NM_152565	ATP6V0D2	ATPase, H+ transporting, lysosomal 38kDa, V0 subunit d2
A_23_P146367	0.0401964	0.0100954	Significant	N.S.	Significant	1.23225	up	1.02345	down	1.26115	down	NM_032310	C9orf89	chromosome 9 open reading frame 89
A_23_P146798	0.00203621	4.4731e-05	Significant	N.S.	Significant	1.30551	up	1.06537	up	1.22541	down	NM_012248	SEPHS2	selenophosphate synthetase 2
A_23_P146811	0.00627934	0.000465029	Significant	N.S.	Significant	1.34491	up	1.02103	down	1.37319	down	NM_205836	FBXO38	F-box protein 38
A_23_P146990	0.0412971	0.0104921	Significant	N.S.	Significant	1.17435	down	1.02436	down	1.14643	up	NM_007013	WWP1	WW domain containing E3 ubiquitin protein ligase 1
A_23_P14708	0.031497	0.00689335	Significant	N.S.	Significant	1.1285	down	1.00444	down	1.12351	up	NM_017661	ZNF280D	zinc finger protein 280D
A_23_P147431	0.00337196	0.000134369	Significant	N.S.	Significant	1.47014	up	1.05952	up	1.38756	down	NM_002350	LYN	v-yes-1 Yamaguchi sarcoma viral related oncogene homolog
A_23_P147495	0.0214787	0.00385366	Significant	N.S.	Significant	1.28512	up	1.01726	up	1.26331	down	NM_021946	BCORL1	BCL6 corepressor-like 1
A_23_P14769	0.00630882	0.00046922	Significant	N.S.	Significant	1.51697	up	1.09129	up	1.39007	down	NM_002005	FES	feline sarcoma oncogene
A_23_P148121	0.0147401	0.00209727	Significant	N.S.	Significant	1.31983	up	1.01478	down	1.33935	down	NM_001099409	EHBP1L1	EH domain binding protein 1-like 1
A_23_P148463	0.0323325	0.00718789	Significant	N.S.	Significant	1.1867	up	1.03176	up	1.15017	down	NM_003588	CUL4B	cullin 4B
A_23_P148513	0.0152988	0.00222331	Significant	N.S.	Significant	1.26529	up	1.02211	up	1.23792	down	NM_005274	GNG5	guanine nucleotide binding protein (G protein), gamma 5
A_23_P148919	0.00664542	0.000522178	Significant	N.S.	Significant	1.19624	up	1.01027	down	1.20853	down	NM_000098	CPT2	carnitine palmitoyltransferase 2
A_23_P149476	0.0157531	0.00232826	Significant	N.S.	Significant	1.52305	up	1.18975	down	1.81206	down	NM_032328	EFCAB2	EF-hand calcium binding domain 2
A_23_P149496	0.00437285	0.000232767	Significant	N.S.	Significant	1.48615	up	1.08357	up	1.37153	down	NM_018053	XKR8	XK, Kell blood group complex subunit-related family, member 8
A_23_P149649	0.00171401	2.96774e-05	Significant	N.S.	Significant	1.27996	up	1.06233	up	1.20486	down	NM_003000	SDHB	succinate dehydrogenase complex, subunit B, iron sulfur (Ip)
A_23_P149664	0.00171401	2.95114e-05	Significant	N.S.	Significant	1.19981	up	1.05118	up	1.14139	down	NM_001079809	TMEM183B	transmembrane protein 183B
A_23_P14975	0.00840022	0.000796692	Significant	N.S.	Significant	1.22896	up	1.02916	down	1.2648	down	NM_032140	C16orf48	chromosome 16 open reading frame 48
A_23_P149892	0.0342763	0.00791347	Significant	N.S.	Significant	1.28395	up	1.03686	up	1.2383	down	NM_018590	CSGALNACT2	chondroitin sulfate N-acetylgalactosaminyltransferase 2
A_23_P150350	0.0151543	0.00218758	Significant	N.S.	Significant	1.2529	down	1.02055	up	1.27864	up	NM_022761	C11orf1	chromosome 11 open reading frame 1
A_23_P150876	0.00924249	0.000951151	Significant	N.S.	Significant	1.38073	up	1.06063	up	1.3018	down	NM_024667	VPS37B	vacuolar protein sorting 37 homolog B (S. cerevisiae)
A_23_P150903	0.0062155	0.000454261	Significant	N.S.	Significant	1.63029	up	1.00133	up	1.62813	down	NM_018099	FAR2	fatty acyl CoA reductase 2
A_23_P151075	0.000983318	5.90511e-06	Significant	N.S.	Significant	1.37093	up	1.01488	up	1.35083	down	NM_001175	ARHGDIB	Rho GDP dissociation inhibitor (GDI) beta
A_23_P15108	0.0138696	0.00190311	Significant	N.S.	Significant	1.39334	up	1.04178	down	1.45156	down	NM_031477	YPEL3	yippee-like 3 (Drosophila)
A_23_P151093	0.0435348	0.0113348	Significant	N.S.	Significant	1.1312	down	1.02323	up	1.15748	up	NM_001040436	YARS2	tyrosyl-tRNA synthetase 2, mitochondrial
A_23_P151662	0.00129144	1.46215e-05	Significant	N.S.	Significant	1.3893	up	1.01624	up	1.3671	down	NM_197957	MAX	MYC associated factor X
A_23_P151791	0.0462928	0.0123912	Significant	N.S.	Significant	1.43193	up	1.0432	up	1.37263	down	NM_181657	LTB4R	leukotriene B4 receptor
A_23_P151820	0.00297622	0.000106998	Significant	N.S.	Significant	1.4462	up	1.05226	up	1.37438	down	NM_024832	RIN3	Ras and Rab interactor 3
A_23_P152047	0.00967594	0.00102642	Significant	N.S.	Significant	1.63533	down	1.06665	down	1.53314	up	NM_138967	SCAMP5	secretory carrier membrane protein 5
A_23_P152181	0.00973752	0.00104035	Significant	N.S.	Significant	1.18883	down	1.00996	down	1.17711	up	NM_018119	POLR3E	polymerase (RNA) III (DNA directed) polypeptide E (80kD)
A_23_P152356	0.0105926	0.00122299	Significant	N.S.	Significant	1.38826	up	1.11818	up	1.24153	down	NM_003454	ZNF200	zinc finger protein 200
A_23_P152807	0.00889134	0.000880832	Significant	N.S.	Significant	1.19241	down	1.00213	up	1.19495	up	NM_018346	RSAD1	radical S-adenosyl methionine domain containing 1
A_23_P152919	0.0347763	0.00810384	Significant	N.S.	Significant	1.23818	down	1.02718	down	1.20543	up	NM_002532	NUP88	nucleoporin 88kDa
A_23_P15299	0.0128271	0.00165379	Significant	N.S.	Significant	1.2588	up	1.09957	down	1.38414	down	NM_012478	WBP2	WW domain binding protein 2
A_23_P153084	0.00348248	0.000146475	Significant	N.S.	Significant	1.52589	up	1.14834	up	1.32877	down	NM_006788	RALBP1	ralA binding protein 1
A_23_P153086	0.0344911	0.00798227	Significant	N.S.	Significant	1.21319	down	1.00526	up	1.21957	up	NM_024805	RBFA	ribosome binding factor A (putative)
A_23_P153236	0.00239194	6.56361e-05	Significant	N.S.	Significant	1.51006	up	1.1272	up	1.33966	down	NM_014453	CHMP2A	charged multivesicular body protein 2A
A_23_P153320	0.0336743	0.00768914	Significant	N.S.	Significant	1.38606	up	1.02508	up	1.35215	down	NM_000201	ICAM1	intercellular adhesion molecule 1
A_23_P153562	0.00871594	0.000853883	Significant	N.S.	Significant	1.63609	up	1.01906	down	1.66727	down	NM_001736	C5AR1	complement component 5a receptor 1
A_23_P153676	0.0183129	0.00298161	Significant	N.S.	Significant	1.62018	down	1.12105	down	1.44523	up	NM_003260	TLE2	transducin-like enhancer of split 2 (E(sp1) homolog, Drosophila)
A_23_P15375	0.00245958	6.97624e-05	Significant	N.S.	Significant	1.25678	up	1.08533	up	1.15797	down	NM_024585	ARMC7	armadillo repeat containing 7
A_23_P153964	0.00332488	0.000130347	Significant	N.S.	Significant	3.14324	up	1.3017	down	4.09156	down	NM_002193	INHBB	inhibin, beta B
A_23_P154065	0.00891089	0.000883653	Significant	N.S.	Significant	1.37859	up	1.0144	up	1.35902	down	NM_006000	TUBA4A	tubulin, alpha 4a
A_23_P154188	0.00171401	2.98348e-05	Significant	N.S.	Significant	1.2783	up	1.10181	up	1.16018	down	NM_024545	SAP130	Sin3A-associated protein, 130kDa
A_23_P154771	0.0328589	0.00738219	Significant	N.S.	Significant	1.21157	down	1.03131	up	1.2495	up	NM_080611	DUSP15	dual specificity phosphatase 15
A_23_P154801	0.0378687	0.00921322	Significant	N.S.	Significant	1.18458	up	1.03502	down	1.22607	down	NM_015638	TRPC4AP	transient receptor potential cation channel, subfamily C, member 4 associated protein
A_23_P154832	0.00387697	0.000182931	Significant	N.S.	Significant	1.23583	up	1.09889	up	1.12462	down	NM_001003703	ATP5J	ATP synthase, H+ transporting, mitochondrial Fo complex, subunit F6
A_23_P155057	0.00634946	0.000476391	Significant	N.S.	Significant	1.31788	up	1.04811	down	1.38128	down	NM_013385	CYTH4	cytohesin 4
A_23_P155765	0.00510961	0.000314723	Significant	N.S.	Significant	1.56259	up	1.17213	up	1.33312	down	NM_002129	HMGB2	high mobility group box 2
A_23_P155830	0.0126626	0.00162301	Significant	N.S.	Significant	1.39215	up	1.00846	up	1.38047	down	NM_020773	TBC1D14	TBC1 domain family, member 14
A_23_P156180	0.0031005	0.000115789	Significant	N.S.	Significant	2.00717	up	1.0126	up	1.98219	down	NM_003059	SLC22A4	solute carrier family 22 (organic cation/ergothioneine transporter), member 4
A_23_P156284	0.0129171	0.00168128	Significant	N.S.	Significant	1.42863	up	1.08974	up	1.31099	down	NM_080881	DBN1	drebrin 1
A_23_P156497	0.011892	0.00147299	Significant	N.S.	Significant	1.27304	up	1.00426	down	1.27847	down	NM_021814	ELOVL5	ELOVL fatty acid elongase 5
A_23_P156667	0.00165403	2.57407e-05	Significant	N.S.	Significant	1.25628	up	1.03457	up	1.2143	down	NM_002714	PPP1R10	protein phosphatase 1, regulatory subunit 10
A_23_P156748	0.00245382	6.88326e-05	Significant	N.S.	Significant	1.30496	up	1.02147	up	1.27753	down	NM_015245	ANKS1A	ankyrin repeat and sterile alpha motif domain containing 1A
A_23_P157022	0.00423913	0.000220681	Significant	N.S.	Significant	1.30474	down	1.04716	down	1.24598	up	NM_152411	ZNF786	zinc finger protein 786
A_23_P157117	0.0203683	0.00352356	Significant	N.S.	Significant	1.49318	up	1.07722	down	1.60849	down	NM_182898	CREB5	cAMP responsive element binding protein 5
A_23_P157580	0.0267467	0.00539884	Significant	N.S.	Significant	1.41661	up	1.10009	up	1.28771	down	NM_005625	SDCBP	syndecan binding protein (syntenin)
A_23_P157600	0.0118495	0.00146178	Significant	N.S.	Significant	1.28917	down	1.10051	down	1.17143	up	NM_015214	DDHD2	DDHD domain containing 2
A_23_P158007	0.0256106	0.00505265	Significant	N.S.	Significant	1.20388	up	1.01683	down	1.22414	down	NM_032799	ZDHHC12	zinc finger, DHHC-type containing 12
A_23_P158024	0.0177126	0.00282777	Significant	N.S.	Significant	1.17119	up	1.00778	up	1.16214	down	NM_007234	DCTN3	dynactin 3 (p22)
A_23_P15829	0.0179596	0.00289224	Significant	N.S.	Significant	1.23172	up	1.05991	up	1.16209	down	NM_004618	TOP3A	topoisomerase (DNA) III alpha
A_23_P158725	0.00466231	0.0002659	Significant	N.S.	Significant	1.58784	up	1.15629	up	1.37322	down	NM_001042422	SLC16A3	solute carrier family 16, member 3 (monocarboxylic acid transporter 4)
A_23_P158829	0.0385964	0.00948809	Significant	N.S.	Significant	1.22048	up	1.05178	down	1.28367	down	NM_004313	ARRB2	arrestin, beta 2
A_23_P159125	0.00842564	0.000801722	Significant	N.S.	Significant	1.57395	up	1.188	up	1.32487	down	NM_004695	SLC16A5	solute carrier family 16, member 5 (monocarboxylic acid transporter 6)
A_23_P159539	0.00734865	0.00062319	Significant	N.S.	Significant	1.23627	up	1.07022	up	1.15516	down	NM_004192	ASMTL	acetylserotonin O-methyltransferase-like
A_23_P159671	0.00221651	5.45237e-05	Significant	N.S.	Significant	1.38204	up	1.02968	up	1.3422	down	NM_000292	PHKA2	phosphorylase kinase, alpha 2 (liver)
A_23_P159956	0.0249019	0.00482869	Significant	N.S.	Significant	1.4415	down	1.03004	up	1.4848	up	NM_012216	MID2	midline 2
A_23_P160546	0.00916363	0.000933737	Significant	N.S.	Significant	1.54619	up	1.02649	down	1.58715	down	NM_001040217	FAM63A	family with sequence similarity 63, member A
A_23_P160729	0.045401	0.0120393	Significant	N.S.	Significant	1.16825	down	1.01154	down	1.15492	up	NM_006594	AP4B1	adaptor-related protein complex 4, beta 1 subunit
A_23_P160809	0.0226581	0.00418212	Significant	N.S.	Significant	1.13496	down	1.05752	up	1.20025	up	NM_007357	COG2	component of oligomeric golgi complex 2
A_23_P160828	0.0421119	0.0107974	Significant	N.S.	Significant	1.34338	down	1.03387	down	1.29938	up	NM_017891	C1orf159	chromosome 1 open reading frame 159
A_23_P160862	0.0465539	0.0124925	Significant	N.S.	Significant	1.14249	up	1.01937	up	1.12078	down	NM_031844	HNRNPU	heterogeneous nuclear ribonucleoprotein U (scaffold attachment factor A)
A_23_P160869	0.00780136	0.000703312	Significant	N.S.	Significant	1.20715	down	1.06838	down	1.12989	up	NM_014813	LRIG2	leucine-rich repeats and immunoglobulin-like domains 2
A_23_P161156	0.00611396	0.000439091	Significant	N.S.	Significant	1.64749	up	1.17279	up	1.40476	down	NM_182755	ZNF438	zinc finger protein 438
A_23_P161190	0.00649857	0.0005046	Significant	N.S.	Significant	1.37829	up	1.11772	up	1.23312	down	NM_003380	VIM	vimentin
A_23_P161399	0.0240931	0.00459245	Significant	N.S.	Significant	1.17003	up	1.07186	down	1.25411	down	NM_130439	MXI1	MAX interactor 1
A_23_P161424	0.0057885	0.000400078	Significant	N.S.	Significant	1.50883	up	1.03783	up	1.45383	down	NM_032812	PLXDC2	plexin domain containing 2
A_23_P161446	0.0430622	0.0111498	Significant	N.S.	Significant	1.13745	up	1.0171	up	1.11832	down	NM_001494	GDI2	GDP dissociation inhibitor 2
A_23_P161458	0.046816	0.0125965	Significant	N.S.	Significant	3.50526	up	1.2207	down	4.27886	down	NM_001039702	OLAH	oleoyl-ACP hydrolase
A_23_P162037	0.00659855	0.000515987	Significant	N.S.	Significant	1.30147	up	1.10532	up	1.17746	down	NM_001030273	ARNTL	aryl hydrocarbon receptor nuclear translocator-like
A_23_P162211	0.0179103	0.00287962	Significant	N.S.	Significant	1.79824	up	1.05522	down	1.89753	down	NM_018050	MANSC1	MANSC domain containing 1
A_23_P162300	0.0218821	0.00397007	Significant	N.S.	Significant	1.59659	up	1.11324	up	1.43418	down	NM_007199	IRAK3	interleukin-1 receptor-associated kinase 3
A_23_P16242	0.00768722	0.000687826	Significant	N.S.	Significant	1.3539	up	1.0183	down	1.37868	down	NM_021143	ZNF20	zinc finger protein 20
A_23_P162486	0.0132811	0.00176176	Significant	N.S.	Significant	1.19035	up	1.11208	down	1.32377	down	NM_002831	PTPN6	protein tyrosine phosphatase, non-receptor type 6
A_23_P162589	0.00398015	0.000193871	Significant	N.S.	Significant	1.53976	up	1.06543	up	1.4452	down	NM_001017535	VDR	vitamin D (1,25- dihydroxyvitamin D3) receptor
A_23_P162766	0.00110318	9.92681e-06	Significant	N.S.	Significant	1.6715	down	1.20014	down	1.39275	up	NM_015296	DOCK9	dedicator of cytokinesis 9
A_23_P162918	0.00960171	0.00101286	Significant	N.S.	Significant	1.61249	down	1.18248	down	1.36366	up	NM_001085	SERPINA3	serpin peptidase inhibitor, clade A (alpha-1 antiproteinase, antitrypsin), member 3
A_23_P163113	0.00636124	0.000478886	Significant	N.S.	Significant	1.30387	down	1.04573	down	1.24685	up	NM_017922	PRPF39	PRP39 pre-mRNA processing factor 39 homolog (S. cerevisiae)
A_23_P163148	0.000655095	5.19486e-07	Significant	N.S.	Significant	1.21695	up	1.02547	up	1.18673	down	NM_022067	C14orf133	chromosome 14 open reading frame 133
A_23_P163353	0.00936213	0.000969792	Significant	N.S.	Significant	1.23294	up	1.0226	down	1.26081	down	NM_016166	PIAS1	protein inhibitor of activated STAT, 1
A_23_P163942	0.00293646	0.000102848	Significant	N.S.	Significant	1.42253	up	1.17474	up	1.21093	down	NM_003168	SUPT4H1	suppressor of Ty 4 homolog 1 (S. cerevisiae)
A_23_P164148	0.00474885	0.000277262	Significant	N.S.	Significant	1.21947	up	1.03355	down	1.26039	down	NM_170607	MLX	MAX-like protein X
A_23_P16469	0.0134555	0.00180384	Significant	N.S.	Significant	1.56908	up	1.01265	up	1.54947	down	NM_001005377	PLAUR	plasminogen activator, urokinase receptor
A_23_P164691	0.0160295	0.00239992	Significant	N.S.	Significant	1.41133	up	1.01387	down	1.4309	down	NM_002162	ICAM3	intercellular adhesion molecule 3
A_23_P164999	0.0253662	0.00497764	Significant	N.S.	Significant	1.28452	up	1.02794	down	1.32041	down	NM_004359	CDC34	cell division cycle 34 homolog (S. cerevisiae)
A_23_P165136	0.00464338	0.000263649	Significant	N.S.	Significant	1.47828	up	1.068	up	1.38416	down	NM_145256	LRRC25	leucine rich repeat containing 25
A_23_P165186	0.00507203	0.000309837	Significant	N.S.	Significant	1.1666	up	1.01824	down	1.18788	down	NM_019104	LIN37	lin-37 homolog (C. elegans)
A_23_P165879	0.00327037	0.000125791	Significant	N.S.	Significant	1.29632	up	1.10815	up	1.1698	down	NM_016131	RAB10	RAB10, member RAS oncogene family
A_23_P166087	0.00916363	0.000935329	Significant	N.S.	Significant	1.54149	up	1.12869	up	1.36573	down	NM_014737	RASSF2	Ras association (RalGDS/AF-6) domain family member 2
A_23_P166135	0.0368745	0.00883708	Significant	N.S.	Significant	1.22047	up	1.0165	down	1.24061	down	NM_012255	XRN2	5'-3' exoribonuclease 2
A_23_P166196	0.029757	0.00629309	Significant	N.S.	Significant	1.16508	down	1.0226	up	1.19141	up	NM_015511	C20orf4	chromosome 20 open reading frame 4
A_23_P166677	0.00934819	0.000966544	Significant	N.S.	Significant	1.32539	up	1.08465	up	1.22195	down	NM_022736	MFSD1	major facilitator superfamily domain containing 1
A_23_P167005	0.0180236	0.00291167	Significant	N.S.	Significant	1.60035	up	1.03377	up	1.54808	down	NM_014373	GPR160	G protein-coupled receptor 160
A_23_P16722	0.0195945	0.00333272	Significant	N.S.	Significant	1.2348	down	1.00033	down	1.23439	up	NM_014689	DOCK10	dedicator of cytokinesis 10
A_23_P167269	0.0243502	0.00466343	Significant	N.S.	Significant	1.19023	down	1.06733	up	1.27037	up	NM_018352	C4orf43	chromosome 4 open reading frame 43
A_23_P167559	0.0134555	0.00180593	Significant	N.S.	Significant	1.31917	up	1.10591	up	1.19284	down	NM_144726	RNF145	ring finger protein 145
A_23_P167595	0.0375084	0.00908912	Significant	N.S.	Significant	1.35202	up	1.00231	down	1.35515	down	NM_003337	UBE2B	ubiquitin-conjugating enzyme E2B
A_23_P167789	0.0174857	0.0027775	Significant	N.S.	Significant	1.36923	up	1.10135	down	1.50799	down	NM_016605	FAM53C	family with sequence similarity 53, member C
A_23_P167997	0.0235453	0.0044393	Significant	N.S.	Significant	1.43911	up	1.04807	up	1.3731	down	NM_003518	HIST1H2BG	histone cluster 1, H2bg
A_23_P168276	0.00368362	0.000164799	Significant	N.S.	Significant	1.25743	up	1.11575	up	1.12698	down	NM_004865	TBPL1	TBP-like 1
A_23_P168490	0.0223191	0.00408797	Significant	N.S.	Significant	1.19313	up	1.01817	up	1.17183	down	NM_022373	HERPUD2	HERPUD family member 2
A_23_P168567	0.00337748	0.000135124	Significant	N.S.	Significant	1.4596	up	1.11418	up	1.31002	down	NM_032999	GTF2I	general transcription factor IIi
A_23_P168592	0.0137489	0.00187029	Significant	N.S.	Significant	1.37934	up	1.09437	up	1.2604	down	NM_138771	CCDC126	coiled-coil domain containing 126
A_23_P169117	0.00110318	9.66248e-06	Significant	N.S.	Significant	1.27859	up	1.07143	up	1.19334	down	NM_006570	RRAGA	Ras-related GTP binding A
A_23_P169197	0.00937867	0.00097309	Significant	N.S.	Significant	1.63713	up	1.0793	up	1.51684	down	NM_032303	HSDL2	hydroxysteroid dehydrogenase like 2
A_23_P169278	0.00986712	0.00106295	Significant	N.S.	Significant	1.49724	up	1.10684	up	1.35272	down	NM_015239	AGTPBP1	ATP/GTP binding protein 1
A_23_P169576	0.00171401	2.98215e-05	Significant	N.S.	Significant	1.61471	up	1.17388	up	1.37554	down	NM_019053	EXOC6	exocyst complex component 6
A_23_P169838	0.0153638	0.0022334	Significant	N.S.	Significant	1.20716	down	1.00205	up	1.20963	up	NM_025154	SUN1	Sad1 and UNC84 domain containing 1
A_23_P170088	0.0164955	0.00251355	Significant	N.S.	Significant	1.29292	down	1.00157	down	1.29089	up	BC065002	EXD3	exonuclease 3'-5' domain containing 3
A_23_P170467	0.0244367	0.00470142	Significant	N.S.	Significant	1.25812	up	1.00449	up	1.25249	down	NM_006537	USP3	ubiquitin specific peptidase 3
A_23_P170574	0.0364657	0.00870241	Significant	N.S.	Significant	1.25328	up	1.04853	up	1.19527	down	NM_178310	SNAI3	snail homolog 3 (Drosophila)
A_23_P170733	0.00393284	0.000188691	Significant	N.S.	Significant	1.47655	up	1.0768	up	1.37124	down	NM_058172	ANTXR2	anthrax toxin receptor 2
A_23_P171296	0.00168934	2.70482e-05	Significant	N.S.	Significant	1.60852	up	1.12096	up	1.43495	down	NM_002436	MPP1	membrane protein, palmitoylated 1, 55kDa
A_23_P17204	0.0137588	0.0018815	Significant	N.S.	Significant	1.17114	down	1.09071	up	1.27737	up	NM_022662	ANAPC1	anaphase promoting complex subunit 1
A_23_P17456	0.0241831	0.00461298	Significant	N.S.	Significant	1.55085	up	1.06517	down	1.65191	down	NM_006065	SIRPB1	signal-regulatory protein beta 1
A_23_P17706	0.0169318	0.00263587	Significant	N.S.	Significant	1.40282	up	1.03817	down	1.45637	down	NM_014339	IL17RA	interleukin 17 receptor A
A_23_P17870	0.00463282	0.000262228	Significant	N.S.	Significant	1.49192	up	1.14796	up	1.29963	down	NM_012264	TMEM184B	transmembrane protein 184B
A_23_P18276	0.0193856	0.00328567	Significant	N.S.	Significant	1.1985	up	1.0433	up	1.14875	down	NM_005778	RBM5	RNA binding motif protein 5
A_23_P18372	0.0441064	0.0115544	Significant	N.S.	Significant	1.45409	up	1.01182	up	1.4371	down	NM_032047	B3GNT5	UDP-GlcNAc:betaGal beta-1,3-N-acetylglucosaminyltransferase 5
A_23_P18490	0.0175676	0.00279793	Significant	N.S.	Significant	1.36788	up	1.04061	up	1.3145	down	NM_001017405	MAEA	macrophage erythroblast attacher
A_23_P18641	0.00258447	7.88301e-05	Significant	N.S.	Significant	1.70048	down	1.17849	down	1.44294	up	NM_031953	SNX25	sorting nexin 25
A_23_P18824	0.00627926	0.000462951	Significant	N.S.	Significant	1.23256	down	1.01433	down	1.21514	up	NM_006999	PAPD7	PAP associated domain containing 7
A_23_P1926	0.0163358	0.00247891	Significant	N.S.	Significant	1.18673	up	1.03865	up	1.14257	down	NM_017841	SDHAF2	succinate dehydrogenase complex assembly factor 2
A_23_P19333	0.00868646	0.000844321	Significant	N.S.	Significant	1.63477	up	1.04203	down	1.70347	down	NM_018643	TREM1	triggering receptor expressed on myeloid cells 1
A_23_P19352	0.00440199	0.000236734	Significant	N.S.	Significant	1.37771	up	1.00269	down	1.38141	down	NM_006586	CNPY3	canopy 3 homolog (zebrafish)
A_23_P19543	0.0046345	0.000262777	Significant	N.S.	Significant	1.76653	up	1.1346	up	1.55697	down	NM_003137	SRPK1	SRSF protein kinase 1
A_23_P19702	0.00293586	0.000101579	Significant	N.S.	Significant	1.37081	up	1.10054	up	1.24558	down	NM_015093	TAB2	TGF-beta activated kinase 1/MAP3K7 binding protein 2
A_23_P1998	0.00297622	0.000106941	Significant	N.S.	Significant	1.47416	down	1.20844	down	1.21989	up	NM_001164	APBB1	amyloid beta (A4) precursor protein-binding, family B, member 1 (Fe65)
A_23_P200056	0.00737586	0.000628946	Significant	N.S.	Significant	1.60893	up	1.09757	up	1.4659	down	NM_023018	NADK	NAD kinase
A_23_P200199	0.00258434	7.86078e-05	Significant	N.S.	Significant	1.30852	up	1.06456	up	1.22917	down	NM_015913	TXNDC12	thioredoxin domain containing 12 (endoplasmic reticulum)
A_23_P200239	0.00687187	0.000558623	Significant	N.S.	Significant	1.38333	up	1.07745	up	1.28389	down	NM_018982	YIPF1	Yip1 domain family, member 1
A_23_P200493	0.00532672	0.000339889	Significant	N.S.	Significant	1.55224	up	1.13032	up	1.37327	down	NM_002296	LBR	lamin B receptor
A_23_P200598	0.0369752	0.00887471	Significant	N.S.	Significant	1.13004	up	1.00163	down	1.13188	down	NM_024544	MUL1	mitochondrial E3 ubiquitin protein ligase 1
A_23_P200710	0.0158023	0.00233987	Significant	N.S.	Significant	1.52816	down	1.14905	down	1.32994	up	NM_002646	PIK3C2B	phosphoinositide-3-kinase, class 2, beta polypeptide
A_23_P200728	0.00615111	0.000443984	Significant	N.S.	Significant	1.50184	up	1.11305	up	1.34931	down	NM_000569	FCGR3A	Fc fragment of IgG, low affinity IIIa, receptor (CD16a)
A_23_P201047	0.0136285	0.00184354	Significant	N.S.	Significant	1.33517	up	1.00001	up	1.33516	down	NM_007112	THBS3	thrombospondin 3
A_23_P201238	0.0062796	0.000465312	Significant	N.S.	Significant	1.29342	up	1.13818	down	1.47214	down	NM_030918	SNX27	sorting nexin family member 27
A_23_P201264	0.0330943	0.0074784	Significant	N.S.	Significant	1.27291	up	1.04908	up	1.21335	down	NM_022787	NMNAT1	nicotinamide nucleotide adenylyltransferase 1
A_23_P201279	0.0083797	0.000790921	Significant	N.S.	Significant	1.27495	up	1.09331	up	1.16614	down	NM_006048	UBE4B	ubiquitination factor E4B
A_23_P201287	0.0204511	0.00354489	Significant	N.S.	Significant	1.34631	up	1.02343	down	1.37785	down	NM_015074	KIF1B	kinesin family member 1B
A_23_P201368	0.00791965	0.00071866	Significant	N.S.	Significant	1.55242	up	1.10304	up	1.4074	down	NM_004388	CTBS	chitobiase, di-N-acetyl-
A_23_P201400	0.0185025	0.00303773	Significant	N.S.	Significant	1.21169	down	1.01967	down	1.18831	up	NM_000309	PPOX	protoporphyrinogen oxidase
A_23_P201483	0.00906361	0.000915246	Significant	N.S.	Significant	1.31121	up	1.00492	down	1.31767	down	NM_004759	MAPKAPK2	mitogen-activated protein kinase-activated protein kinase 2
A_23_P201655	0.000712544	1.38011e-06	Significant	N.S.	Significant	1.47871	up	1.1332	up	1.3049	down	NM_012333	MYCBP	c-myc binding protein
A_23_P201711	0.00899502	0.000902593	Significant	N.S.	Significant	1.45695	up	1.09668	up	1.32851	down	NM_014624	S100A6	S100 calcium binding protein A6
A_23_P201808	0.0346416	0.00805489	Significant	N.S.	Significant	2.30274	up	1.20215	up	1.91552	down	NM_003713	PPAP2B	phosphatidic acid phosphatase type 2B
A_23_P201845	0.0255343	0.00502791	Significant	N.S.	Significant	1.12297	down	1.03649	up	1.16395	up	NM_007167	ZMYM6	zinc finger, MYM-type 6
A_23_P20196	0.00834567	0.000784467	Significant	N.S.	Significant	1.28261	up	1.05857	up	1.21165	down	NM_005720	ARPC1B	actin related protein 2/3 complex, subunit 1B, 41kDa
A_23_P202071	0.0187485	0.00312217	Significant	N.S.	Significant	1.19334	up	1.05308	up	1.13319	down	NM_001025077	CELF2	CUGBP, Elav-like family member 2
A_23_P202170	0.0165001	0.00251569	Significant	N.S.	Significant	1.2311	up	1.01336	up	1.21487	down	NM_012215	MGEA5	meningioma expressed antigen 5 (hyaluronidase)
A_23_P202520	0.0282286	0.00585468	Significant	N.S.	Significant	1.38318	down	1.06305	down	1.30115	up	NM_001003408	ABLIM1	actin binding LIM protein 1
A_23_P202939	0.00904604	0.000911826	Significant	N.S.	Significant	1.36789	up	1.05152	up	1.30087	down	NM_001642	APLP2	amyloid beta (A4) precursor-like protein 2
A_23_P203030	0.0097231	0.00103512	Significant	N.S.	Significant	1.17301	down	1.10656	up	1.298	up	NM_001931	DLAT	dihydrolipoamide S-acetyltransferase
A_23_P203115	0.00789606	0.000715392	Significant	N.S.	Significant	1.486	down	1.04784	down	1.41816	up	NM_032780	TMEM25	transmembrane protein 25
A_23_P203586	0.0129569	0.00169302	Significant	N.S.	Significant	1.22094	up	1.09149	down	1.33264	down	NM_016320	NUP98	nucleoporin 98kDa
A_23_P203645	0.018768	0.00312751	Significant	N.S.	Significant	1.29138	down	1.0552	down	1.22383	up	NM_001039618	CREBZF	CREB/ATF bZIP transcription factor
A_23_P203658	0.00286814	9.6005e-05	Significant	N.S.	Significant	1.58599	up	1.0789	up	1.47001	down	NM_007166	PICALM	phosphatidylinositol binding clathrin assembly protein
A_23_P203743	0.00881055	0.000869107	Significant	N.S.	Significant	1.45851	up	1.06255	down	1.54975	down	NM_012296	GAB2	GRB2-associated binding protein 2
A_23_P203790	0.0205608	0.0035778	Significant	N.S.	Significant	1.23968	up	1.03041	up	1.20309	down	NM_006812	OS9	osteosarcoma amplified 9, endoplasmic reticulum lectin
A_23_P204277	0.0399173	0.00999492	Significant	N.S.	Significant	1.25734	up	1.04023	up	1.20871	down	NM_177925	H2AFJ	H2A histone family, member J
A_23_P204484	0.00178853	3.30187e-05	Significant	N.S.	Significant	1.38545	up	1.07799	up	1.28522	down	NM_006861	RAB35	RAB35, member RAS oncogene family
A_23_P204564	0.0100082	0.00109221	Significant	N.S.	Significant	1.26725	up	1.06942	up	1.18499	down	NM_002480	PPP1R12A	protein phosphatase 1, regulatory subunit 12A
A_23_P204702	0.0128271	0.00165385	Significant	N.S.	Significant	1.36274	up	1.06393	up	1.28086	down	NM_003217	TMBIM6	transmembrane BAX inhibitor motif containing 6
A_23_P204847	0.00847532	0.000809543	Significant	N.S.	Significant	1.29741	up	1.04231	up	1.24474	down	NM_002298	LCP1	lymphocyte cytosolic protein 1 (L-plastin)
A_23_P204929	0.00889465	0.000881536	Significant	N.S.	Significant	1.19899	down	1.03015	up	1.23514	up	NM_016248	AKAP11	A kinase (PRKA) anchor protein 11
A_23_P205255	0.00590663	0.000415219	Significant	N.S.	Significant	1.19531	up	1.00589	up	1.18831	down	NM_001242417	WDR20	WD repeat domain 20
A_23_P20532	0.0333041	0.00756241	Significant	N.S.	Significant	1.67551	up	1.02673	up	1.63189	down	AK024257	CNTNAP3B	contactin associated protein-like 3B
A_23_P205336	0.00392076	0.000186404	Significant	N.S.	Significant	1.42355	up	1.12805	up	1.26196	down	NM_016472	C14orf129	chromosome 14 open reading frame 129
A_23_P205519	0.00627001	0.000460551	Significant	N.S.	Significant	1.32625	up	1.07861	down	1.43051	down	NM_022060	ABHD4	abhydrolase domain containing 4
A_23_P205549	0.00264097	8.28964e-05	Significant	N.S.	Significant	1.27787	up	1.06049	up	1.20498	down	NM_145113	MAX	MYC associated factor X
A_23_P205611	0.00161234	2.36465e-05	Significant	N.S.	Significant	1.39173	up	1.06718	up	1.30412	down	NM_004124	GMFB	glia maturation factor, beta
A_23_P205686	0.0204974	0.00356238	Significant	N.S.	Significant	1.28458	up	1.0112	down	1.29896	down	NM_000021	PSEN1	presenilin 1
A_23_P205738	0.0331594	0.00750355	Significant	N.S.	Significant	1.36305	down	1.03642	down	1.31515	up	NM_138576	BCL11B	B-cell CLL/lymphoma 11B (zinc finger protein)
A_23_P205997	0.0106499	0.00123322	Significant	N.S.	Significant	1.47456	up	1.10266	up	1.33727	down	NM_031301	APH1B	anterior pharynx defective 1 homolog B (C. elegans)
A_23_P206310	0.00409961	0.000206963	Significant	N.S.	Significant	1.51014	up	1.18455	up	1.27486	down	NM_014732	KIAA0513	KIAA0513
A_23_P206396	0.0132335	0.00174546	Significant	N.S.	Significant	1.50904	up	1.15496	up	1.30658	down	NM_001040138	CKLF	chemokine-like factor
A_23_P206684	0.0137813	0.00188634	Significant	N.S.	Significant	1.31821	up	1.0105	up	1.30451	down	NM_199424	WWP2	WW domain containing E3 ubiquitin protein ligase 2
A_23_P206759	0.0339323	0.00778638	Significant	N.S.	Significant	1.23023	up	1.02292	up	1.20267	down	NM_014761	IST1	increased sodium tolerance 1 homolog (yeast)
A_23_P206901	0.0108581	0.00127265	Significant	N.S.	Significant	1.31875	up	1.03988	up	1.26818	down	NM_017668	NDE1	nudE nuclear distribution gene E homolog 1 (A. nidulans)
A_23_P206960	0.0114346	0.00138397	Significant	N.S.	Significant	1.53273	up	1.02321	up	1.49797	down	NM_003003	SEC14L1	SEC14-like 1 (S. cerevisiae)
A_23_P207037	0.0083939	0.000795383	Significant	N.S.	Significant	1.44737	up	1.04919	up	1.37951	down	NM_007261	CD300A	CD300a molecule
A_23_P207367	0.00823533	0.000768877	Significant	N.S.	Significant	1.19679	up	1.03845	down	1.24281	down	NM_003152	STAT5A	signal transducer and activator of transcription 5A
A_23_P207399	0.00242848	6.7609e-05	Significant	N.S.	Significant	1.33694	up	1.10313	up	1.21196	down	NM_031858	NBR1	neighbor of BRCA1 gene 1
A_23_P207537	0.0142506	0.00197946	Significant	N.S.	Significant	1.3364	down	1.15643	up	1.54545	up	NM_007026	DUSP14	dual specificity phosphatase 14
A_23_P207632	0.0122693	0.00154276	Significant	N.S.	Significant	1.13228	up	1.0692	down	1.21064	down	NM_174953	ATP2A3	ATPase, Ca++ transporting, ubiquitous
A_23_P208416	0.0184444	0.00301472	Significant	N.S.	Significant	1.14238	up	1.01791	up	1.12229	down	NM_024881	SLC35E1	solute carrier family 35, member E1
A_23_P208493	0.00754793	0.000667331	Significant	N.S.	Significant	1.48215	up	1.04822	up	1.41397	down	NM_005874	LILRB2	leukocyte immunoglobulin-like receptor, subfamily B (with TM and ITIM domains), member 2
A_23_P208516	0.0113393	0.00136525	Significant	N.S.	Significant	1.34314	up	1.10775	down	1.48786	down	NM_024298	MBOAT7	membrane bound O-acyltransferase domain containing 7
A_23_P20876	0.00627898	0.000462614	Significant	N.S.	Significant	1.50345	down	1.01773	down	1.47726	up	NM_177995	PTPDC1	protein tyrosine phosphatase domain containing 1
A_23_P208768	0.0109225	0.00128462	Significant	N.S.	Significant	1.49679	up	1.15549	down	1.72952	down	NM_002000	FCAR	Fc fragment of IgA, receptor for
A_23_P208835	0.0127485	0.00164049	Significant	N.S.	Significant	1.20897	up	1.02628	up	1.17801	down	NM_030662	MAP2K2	mitogen-activated protein kinase kinase 2
A_23_P208866	0.00895663	0.000891841	Significant	N.S.	Significant	1.41238	up	1.1075	up	1.27528	down	NM_004877	GMFG	glia maturation factor, gamma
A_23_P209032	0.0298467	0.00632466	Significant	N.S.	Significant	1.21492	down	1.00279	down	1.21154	up	NM_018443	ZNF302	zinc finger protein 302
A_23_P209200	0.0171314	0.00268794	Significant	N.S.	Significant	1.36759	down	1.10524	down	1.23737	up	NM_001238	CCNE1	cyclin E1
A_23_P209394	0.0121622	0.00152239	Significant	N.S.	Significant	1.31106	up	1.02383	down	1.34231	down	NM_001127184	CFLAR	CASP8 and FADD-like apoptosis regulator
A_23_P209678	0.0106658	0.00123713	Significant	N.S.	Significant	1.34643	up	1.10998	up	1.21302	down	NM_002664	PLEK	pleckstrin
A_23_P209805	0.00991454	0.00107005	Significant	N.S.	Significant	1.36498	up	1.11726	up	1.22172	down	NM_005966	NAB1	NGFI-A binding protein 1 (EGR1 binding protein 1)
A_23_P209904	0.0133973	0.00179019	Significant	N.S.	Significant	1.17204	up	1.00747	down	1.18079	down	NM_002081	GPC1	glypican 1
A_23_P209933	0.00529064	0.00033484	Significant	N.S.	Significant	1.29633	up	1.12065	up	1.15676	down	NM_006464	TGOLN2	trans-golgi network protein 2
A_23_P210048	0.0131195	0.00172093	Significant	N.S.	Significant	1.36765	up	1.11349	up	1.22825	down	NM_006037	HDAC4	histone deacetylase 4
A_23_P210253	0.0120933	0.00150982	Significant	N.S.	Significant	1.15827	up	1.01444	up	1.14178	down	NM_152879	DGKD	diacylglycerol kinase, delta 130kDa
A_23_P210619	0.00879836	0.000866789	Significant	N.S.	Significant	1.38758	up	1.05765	up	1.31195	down	NM_016407	C20orf43	chromosome 20 open reading frame 43
A_23_P211047	0.0083939	0.000794903	Significant	N.S.	Significant	1.44309	up	1.07349	up	1.3443	down	NM_206866	BACH1	BTB and CNC homology 1, basic leucine zipper transcription factor 1
A_23_P211207	0.0112016	0.00133625	Significant	N.S.	Significant	1.40057	down	1.13032	down	1.23909	up	NM_001112	ADARB1	adenosine deaminase, RNA-specific, B1
A_23_P21134	0.00999486	0.00108892	Significant	N.S.	Significant	1.47701	up	1.14769	up	1.28694	down	NM_004083	DDIT3	DNA-damage-inducible transcript 3
A_23_P2114	0.0114771	0.00139154	Significant	N.S.	Significant	1.27458	up	1.01538	up	1.25526	down	NM_017907	LAMTOR1	late endosomal/lysosomal adaptor, MAPK and MTOR activator 1
A_23_P211445	0.0133315	0.00177351	Significant	N.S.	Significant	1.58332	up	1.0286	up	1.5393	down	NM_016733	LIMK2	LIM domain kinase 2
A_23_P211797	0.0230689	0.00431267	Significant	N.S.	Significant	1.13431	down	1.06224	up	1.20491	up	NM_130837	OPA1	optic atrophy 1 (autosomal dominant)
A_23_P211814	0.0185935	0.00306876	Significant	N.S.	Significant	1.19434	down	1.02165	down	1.16903	up	NM_002375	MAP4	microtubule-associated protein 4
A_23_P211957	0.012897	0.00167757	Significant	N.S.	Significant	1.27466	up	1.05091	up	1.21291	down	NM_001024847	TGFBR2	transforming growth factor, beta receptor II (70/80kDa)
A_23_P212089	0.0480848	0.0131146	Significant	N.S.	Significant	1.30763	up	1.0351	up	1.2633	down	NM_031419	NFKBIZ	nuclear factor of kappa light polypeptide gene enhancer in B-cells inhibitor, zeta
A_23_P212339	0.00760224	0.000674441	Significant	N.S.	Significant	1.18875	down	1.05537	up	1.25456	up	NM_024513	FYCO1	FYVE and coiled-coil domain containing 1
A_23_P212497	0.00619669	0.00045184	Significant	N.S.	Significant	1.40772	down	1.01716	down	1.38397	up	NM_032169	ACAD11	acyl-CoA dehydrogenase family, member 11
A_23_P212545	0.00979085	0.00105019	Significant	N.S.	Significant	1.28056	up	1.08392	up	1.18142	down	NM_004162	RAB5A	RAB5A, member RAS oncogene family
A_23_P212617	0.0176571	0.00281517	Significant	N.S.	Significant	1.23033	down	1.01039	down	1.21768	up	NM_003234	TFRC	transferrin receptor (p90, CD71)
A_23_P212715	0.0321354	0.00712597	Significant	N.S.	Significant	1.458	down	1.09307	down	1.33385	up	NM_170662	CBLB	Cas-Br-M (murine) ecotropic retroviral transforming sequence b
A_23_P213000	0.0332459	0.00754496	Significant	N.S.	Significant	1.12712	up	1.03326	down	1.16461	down	NM_017491	WDR1	WD repeat domain 1
A_23_P213247	0.00300864	0.000110613	Significant	N.S.	Significant	1.61985	up	1.19184	up	1.35912	down	NM_012161	FBXL5	F-box and leucine-rich repeat protein 5
A_23_P213385	0.0145031	0.00204334	Significant	N.S.	Significant	1.71286	up	1.01452	up	1.68834	down	NM_006317	BASP1	brain abundant, membrane attached signal protein 1
A_23_P213584	0.0115072	0.00139763	Significant	N.S.	Significant	1.61413	up	1.10526	up	1.4604	down	NM_002115	HK3	hexokinase 3 (white cell)
A_23_P213602	0.00966452	0.0010239	Significant	N.S.	Significant	1.20284	up	1.06369	up	1.13082	down	NM_001044723	CSNK1G3	casein kinase 1, gamma 3
A_23_P213754	0.00838581	0.000792394	Significant	N.S.	Significant	1.29739	up	1.09146	up	1.18868	down	NM_001033112	PAIP2	poly(A) binding protein interacting protein 2
A_23_P213840	0.00352679	0.000150108	Significant	N.S.	Significant	1.33892	up	1.10381	up	1.213	down	NM_003945	ATP6V0E1	ATPase, H+ transporting, lysosomal 9kDa, V0 subunit e1
A_23_P214037	0.0092602	0.000953365	Significant	N.S.	Significant	1.28705	down	1.02925	down	1.25047	up	NM_002520	NPM1	nucleophosmin (nucleolar phosphoprotein B23, numatrin)
A_23_P214091	0.027708	0.00570642	Significant	N.S.	Significant	1.19917	up	1.01919	up	1.17659	down	NM_006330	LYPLA1	lysophospholipase I
A_23_P214222	0.0132519	0.00175315	Significant	N.S.	Significant	1.71274	up	1.18541	up	1.44485	down	NM_002356	MARCKS	myristoylated alanine-rich protein kinase C substrate
A_23_P214330	0.00464338	0.000264624	Significant	N.S.	Significant	1.41472	up	1.14892	up	1.23135	down	NM_030666	SERPINB1	serpin peptidase inhibitor, clade B (ovalbumin), member 1
A_23_P21436	0.00513848	0.000319324	Significant	N.S.	Significant	1.30329	down	1.10886	down	1.17534	up	NM_015651	PHF19	PHD finger protein 19
A_23_P214411	0.0164369	0.00249912	Significant	N.S.	Significant	1.19019	down	1.02865	up	1.22429	up	NM_006708	GLO1	glyoxalase I
A_23_P214603	0.0256683	0.00507056	Significant	N.S.	Significant	1.42467	up	1.00416	down	1.4306	down	NM_005803	FLOT1	flotillin 1
A_23_P214876	0.00749743	0.000652179	Significant	N.S.	Significant	1.39554	up	1.06584	up	1.30933	down	NM_004973	JARID2	jumonji, AT rich interactive domain 2
A_23_P215088	0.0262452	0.00525325	Significant	N.S.	Significant	1.16305	down	1.01046	down	1.15101	up	NM_016478	ZC3HC1	zinc finger, C3HC-type containing 1
A_23_P215253	0.0170535	0.00266274	Significant	N.S.	Significant	1.13657	up	1.05673	down	1.20105	down	AJ277740
A_23_P215406	0.0154217	0.00224572	Significant	N.S.	Significant	1.23425	up	1.0262	up	1.20274	down	NM_018890	RAC1	ras-related C3 botulinum toxin substrate 1 (rho family, small GTP binding protein Rac1)
A_23_P215449	0.0112016	0.00133674	Significant	N.S.	Significant	1.18915	down	1.05377	down	1.12848	up	NM_032408	BAZ1B	bromodomain adjacent to zinc finger domain, 1B
A_23_P21560	0.0189172	0.00316632	Significant	N.S.	Significant	1.41118	up	1.08925	up	1.29556	down	NM_030797	FAM49A	family with sequence similarity 49, member A
A_23_P215634	0.0113282	0.00136166	Significant	N.S.	Significant	1.96453	down	1.18516	down	1.6576	up	NM_001013398	IGFBP3	insulin-like growth factor binding protein 3
A_23_P215787	0.0274242	0.00561089	Significant	N.S.	Significant	1.27355	up	1.0444	up	1.21941	down	NM_012257	HBP1	HMG-box transcription factor 1
A_23_P215956	0.0373716	0.00903855	Significant	N.S.	Significant	1.32495	down	1.05331	down	1.2579	up	NM_002467	MYC	v-myc myelocytomatosis viral oncogene homolog (avian)
A_23_P216094	0.0408993	0.0103279	Significant	N.S.	Significant	1.43407	up	1.04432	up	1.37321	down	NM_004318	ASPH	aspartate beta-hydroxylase
A_23_P216340	0.00136881	1.75787e-05	Significant	N.S.	Significant	1.59372	up	1.16175	up	1.37183	down	NM_001045556	SLA	Src-like-adaptor
A_23_P216396	0.0141245	0.00194883	Significant	N.S.	Significant	1.267	down	1.00583	down	1.25966	up	NM_014285	EXOSC2	exosome component 2
A_23_P216476	0.0112887	0.00135583	Significant	N.S.	Significant	1.23186	down	1.04461	down	1.17925	up	NM_014872	ZBTB5	zinc finger and BTB domain containing 5
A_23_P217109	0.0224809	0.00413771	Significant	N.S.	Significant	1.56949	up	1.06341	up	1.4759	down	NM_001860	SLC31A2	solute carrier family 31 (copper transporters), member 2
A_23_P217269	0.0257456	0.00509859	Significant	N.S.	Significant	2.01605	up	1.08897	up	1.85134	down	NM_007268	VSIG4	V-set and immunoglobulin domain containing 4
A_23_P217475	0.0075287	0.000660987	Significant	N.S.	Significant	1.42501	up	1.13403	up	1.25658	down	NM_006123	IDS	iduronate 2-sulfatase
A_23_P217778	0.0432155	0.0112115	Significant	N.S.	Significant	1.25221	up	1.01969	up	1.22803	down	NM_078629	MSL3	male-specific lethal 3 homolog (Drosophila)
A_23_P21785	0.00928136	0.000957113	Significant	N.S.	Significant	1.2301	up	1.05344	up	1.1677	down	NM_022072	NSUN3	NOP2/Sun domain family, member 3
A_23_P218549	0.0474629	0.0128628	Significant	N.S.	Significant	1.53184	up	1.02161	up	1.49944	down	NM_032571	EMR3	egf-like module containing, mucin-like, hormone receptor-like 3
A_23_P218770	0.00564512	0.000381572	Significant	N.S.	Significant	1.29565	up	1.0011	down	1.29707	down	NM_002872	RAC2	ras-related C3 botulinum toxin substrate 2 (rho family, small GTP binding protein Rac2)
A_23_P219084	0.00999486	0.0010898	Significant	N.S.	Significant	1.22344	down	1.06868	down	1.14481	up	NM_032924	ZNF3	zinc finger protein 3
A_23_P219197	0.00283279	9.41901e-05	Significant	N.S.	Significant	1.41454	up	1.13682	up	1.24429	down	NM_134427	RGS3	regulator of G-protein signaling 3
A_23_P22263	0.0261687	0.00523462	Significant	N.S.	Significant	1.29899	up	1.01186	up	1.28376	down	NM_079837	BANP	BTG3 associated nuclear protein
A_23_P22382	0.0179103	0.00287932	Significant	N.S.	Significant	1.15964	up	1.00918	up	1.14909	down	NM_015527	TBC1D10B	TBC1 domain family, member 10B
A_23_P22433	0.00205502	4.71183e-05	Significant	N.S.	Significant	1.56655	up	1.18843	up	1.31817	down	NM_006915	RP2	retinitis pigmentosa 2 (X-linked recessive)
A_23_P22444	0.0187142	0.00311099	Significant	N.S.	Significant	1.40575	up	1.10713	up	1.26973	down	NM_002621	CFP	complement factor properdin
A_23_P22994	0.00635444	0.000477032	Significant	N.S.	Significant	1.28213	up	1.03301	down	1.32445	down	NM_014223	NFYC	nuclear transcription factor Y, gamma
A_23_P230	0.01289	0.00167286	Significant	N.S.	Significant	1.17548	down	1.05417	up	1.23916	up	NM_004623	TTC4	tetratricopeptide repeat domain 4
A_23_P23006	0.00457135	0.00025244	Significant	N.S.	Significant	1.35862	up	1.03017	up	1.31884	down	NM_002525	NRD1	nardilysin (N-arginine dibasic convertase)
A_23_P23048	0.016035	0.002403	Significant	N.S.	Significant	1.42822	up	1.00487	up	1.4213	down	NM_002965	S100A9	S100 calcium binding protein A9
A_23_P23141	0.00819271	0.000762128	Significant	N.S.	Significant	1.2694	up	1.02754	up	1.23537	down	NM_002107	H3F3A	H3 histone, family 3A
A_23_P23171	0.00505104	0.000308128	Significant	N.S.	Significant	1.55321	up	1.11918	up	1.38781	down	NM_017629	EIF2C4	eukaryotic translation initiation factor 2C, 4
A_23_P23194	0.0131115	0.00171865	Significant	N.S.	Significant	1.49044	up	1.08144	up	1.3782	down	NM_032409	PINK1	PTEN induced putative kinase 1
A_23_P23221	0.00310348	0.000116031	Significant	N.S.	Significant	1.58175	up	1.04909	up	1.50774	down	NM_001924	GADD45A	growth arrest and DNA-damage-inducible, alpha
A_23_P23380	0.0371007	0.00892291	Significant	N.S.	Significant	1.18868	up	1.0288	up	1.15541	down	NM_022821	ELOVL1	ELOVL fatty acid elongase 1
A_23_P23443	0.00535038	0.000343115	Significant	N.S.	Significant	1.28238	up	1.02699	up	1.24868	down	NM_024329	EFHD2	EF-hand domain family, member D2
A_23_P23947	0.00329444	0.000128193	Significant	N.S.	Significant	1.27751	up	1.05719	up	1.2084	down	NM_005204	MAP3K8	mitogen-activated protein kinase kinase kinase 8
A_23_P2397	0.00347436	0.000145162	Significant	N.S.	Significant	1.61685	up	1.13579	up	1.42355	down	NM_178169	RASSF3	Ras association (RalGDS/AF-6) domain family member 3
A_23_P23983	0.00237957	6.25737e-05	Significant	N.S.	Significant	1.29402	up	1.10962	up	1.16617	down	NM_024948	FAM188A	family with sequence similarity 188, member A
A_23_P24104	0.0222526	0.00406866	Significant	N.S.	Significant	1.37172	up	1.01091	down	1.38668	down	NM_002658	PLAU	plasminogen activator, urokinase
A_23_P24192	0.046521	0.0124739	Significant	N.S.	Significant	1.53364	up	1.00052	up	1.53284	down	NM_015179	RRP12	ribosomal RNA processing 12 homolog (S. cerevisiae)
A_23_P24723	0.010275	0.001149	Significant	N.S.	Significant	1.20901	down	1.07324	down	1.1265	up	NM_016464	TMEM138	transmembrane protein 138
A_23_P24755	0.00811526	0.000751496	Significant	N.S.	Significant	1.1452	up	1.04644	down	1.19838	down	NM_003164	STX5	syntaxin 5
A_23_P24784	0.0325572	0.00727809	Significant	N.S.	Significant	1.42775	up	1.04535	up	1.36581	down	NM_003282	TNNI2	troponin I type 2 (skeletal, fast)
A_23_P24796	0.0396084	0.00987742	Significant	N.S.	Significant	1.20885	up	1.03887	up	1.16361	down	NM_032127	FAM160A2	family with sequence similarity 160, member A2
A_23_P24948	0.00870145	0.000850482	Significant	N.S.	Significant	1.46403	up	1.0373	up	1.41138	down	NM_005472	KCNE3	potassium voltage-gated channel, Isk-related family, member 3
A_23_P24960	0.0132129	0.001741	Significant	N.S.	Significant	1.26156	down	1.01342	up	1.27848	up	NM_024678	NARS2	asparaginyl-tRNA synthetase 2, mitochondrial (putative)
A_23_P25003	0.00373351	0.000169081	Significant	N.S.	Significant	1.33764	up	1.10008	up	1.21594	down	NM_002956	CLIP1	CAP-GLY domain containing linker protein 1
A_23_P250118	0.0327327	0.00734051	Significant	N.S.	Significant	1.29978	up	1.07831	down	1.40156	down	NM_024610	HSPBAP1	HSPB (heat shock 27kDa) associated protein 1
A_23_P250212	0.0180039	0.00290393	Significant	N.S.	Significant	1.27171	down	1.00861	down	1.26085	up	NM_001080826	SGK223	homolog of rat pragma of Rnd2
A_23_P250283	0.00752216	0.000657804	Significant	N.S.	Significant	1.32445	up	1.11114	up	1.19197	down	NM_004161	RAB1A	RAB1A, member RAS oncogene family
A_23_P250294	0.0224749	0.00413442	Significant	N.S.	Significant	1.55404	up	1.01654	up	1.52875	down	NM_016006	ABHD5	abhydrolase domain containing 5
A_23_P250347	0.0073681	0.000627834	Significant	N.S.	Significant	1.6054	down	1.1963	down	1.34197	up	NM_001744	CAMK4	calcium/calmodulin-dependent protein kinase IV
A_23_P250413	0.0318193	0.00701688	Significant	N.S.	Significant	1.24333	up	1.01287	down	1.25933	down	NM_022141	PARVG	parvin, gamma
A_23_P250462	0.00275745	8.85966e-05	Significant	N.S.	Significant	1.42308	up	1.11638	up	1.27472	down	NM_001183	ATP6AP1	ATPase, H+ transporting, lysosomal accessory protein 1
A_23_P250478	0.00639383	0.000486547	Significant	N.S.	Significant	1.46342	up	1.0262	up	1.42605	down	NM_005391	PDK3	pyruvate dehydrogenase kinase, isozyme 3
A_23_P250800	0.00901957	0.000908397	Significant	N.S.	Significant	1.66102	up	1.20257	up	1.38123	down	NM_006100	ST3GAL6	ST3 beta-galactoside alpha-2,3-sialyltransferase 6
A_23_P251342	0.00646331	0.000499404	Significant	N.S.	Significant	1.30573	up	1.03433	up	1.26239	down	NM_002093	GSK3B	glycogen synthase kinase 3 beta
A_23_P251705	0.027434	0.00561405	Significant	N.S.	Significant	1.25163	down	1.05481	up	1.32024	up	NM_015185	ARHGEF9	Cdc42 guanine nucleotide exchange factor (GEF) 9
A_23_P251767	0.00473434	0.000274208	Significant	N.S.	Significant	1.20435	up	1.10873	down	1.3353	down	NM_017869	BANP	BTG3 associated nuclear protein
A_23_P251937	0.0178053	0.00285384	Significant	N.S.	Significant	1.39738	up	1.04953	up	1.33144	down	NM_030627	CPEB4	cytoplasmic polyadenylation element binding protein 4
A_23_P252283	0.00523041	0.000328587	Significant	N.S.	Significant	1.42412	up	1.14832	up	1.24017	down	NM_032322	RNF135	ring finger protein 135
A_23_P252322	0.00276664	8.94737e-05	Significant	N.S.	Significant	1.26018	up	1.09104	up	1.15502	down	NM_006886	ATP5E	ATP synthase, H+ transporting, mitochondrial F1 complex, epsilon subunit
A_23_P252471	0.0222025	0.00405293	Significant	N.S.	Significant	1.32613	up	1.01908	up	1.3013	down	NM_000442	PECAM1	platelet/endothelial cell adhesion molecule
A_23_P252681	0.0158559	0.00235894	Significant	N.S.	Significant	1.20952	up	1.05146	up	1.15033	down	NM_005017	PCYT1A	phosphate cytidylyltransferase 1, choline, alpha
A_23_P253602	0.0437696	0.0114181	Significant	N.S.	Significant	2.20086	up	1.10651	up	1.98901	down	NM_001721	BMX	BMX non-receptor tyrosine kinase
A_23_P254353	0.00289664	9.77743e-05	Significant	N.S.	Significant	1.48199	down	1.05085	down	1.41028	up	NM_006647	NOXA1	NADPH oxidase activator 1
A_23_P254442	0.00749743	0.000652998	Significant	N.S.	Significant	1.38378	down	1.10212	down	1.25556	up	NR_036573	LOC155060	AI894139 pseudogene
A_23_P255376	0.0497856	0.0137811	Significant	N.S.	Significant	1.17631	down	1.00673	up	1.18422	up	NM_017918	CCDC109B	coiled-coil domain containing 109B
A_23_P255444	0.0228558	0.00424172	Significant	N.S.	Significant	1.34925	up	1.08388	up	1.24483	down	NM_014395	DAPP1	dual adaptor of phosphotyrosine and 3-phosphoinositides
A_23_P255503	0.000742273	2.50673e-06	Significant	N.S.	Significant	1.51859	up	1.14941	up	1.32119	down	NM_002572	PAFAH1B2	platelet-activating factor acetylhydrolase 1b, catalytic subunit 2 (30kDa)
A_23_P25566	0.00845292	0.000805975	Significant	N.S.	Significant	1.59341	down	1.1931	down	1.33553	up	NM_004951	GPR183	G protein-coupled receptor 183
A_23_P25605	0.00395593	0.000192294	Significant	N.S.	Significant	1.47508	up	1.00099	down	1.47653	down	NM_032138	KBTBD7	kelch repeat and BTB (POZ) domain containing 7
A_23_P256148	0.00405653	0.000201361	Significant	N.S.	Significant	1.28089	up	1.01209	up	1.26559	down	NM_024595	AKIRIN1	akirin 1
A_23_P256342	0.0016659	2.61803e-05	Significant	N.S.	Significant	1.53342	up	1.16352	up	1.31791	down	NM_015132	SNX13	sorting nexin 13
A_23_P256413	0.0105018	0.00119654	Significant	N.S.	Significant	1.21879	up	1.01701	down	1.23953	down	NM_138410	CMTM7	CKLF-like MARVEL transmembrane domain containing 7
A_23_P256724	0.0271046	0.00551803	Significant	N.S.	Significant	1.45913	up	1.04842	up	1.39175	down	NM_003841	TNFRSF10C	tumor necrosis factor receptor superfamily, member 10c, decoy without an intracellular domain
A_23_P256735	0.00652003	0.000506816	Significant	N.S.	Significant	1.57015	up	1.06971	up	1.46783	down	NM_016134	PGCP	plasma glutamate carboxypeptidase
A_23_P256821	0.0292685	0.0061502	Significant	N.S.	Significant	1.51963	up	1.02836	down	1.56272	down	NM_000651	CR1	complement component (3b/4b) receptor 1 (Knops blood group)
A_23_P256855	0.00226105	5.66433e-05	Significant	N.S.	Significant	1.32483	down	1.04392	down	1.26909	up	NM_020750	XPO5	exportin 5
A_23_P257091	0.0101651	0.00112872	Significant	N.S.	Significant	1.32357	up	1.08097	up	1.22443	down	NM_005085	NUP214	nucleoporin 214kDa
A_23_P257131	0.0113282	0.00136201	Significant	N.S.	Significant	1.16681	up	1.02394	up	1.13954	down	NM_002618	PEX13	peroxisomal biogenesis factor 13
A_23_P257256	0.0186804	0.00309432	Significant	N.S.	Significant	1.21602	up	1.03061	down	1.25324	down	NM_002082	GRK6	G protein-coupled receptor kinase 6
A_23_P257578	0.00615111	0.000443238	Significant	N.S.	Significant	1.41528	up	1.04695	up	1.35181	down	NM_001035235	SRA1	steroid receptor RNA activator 1
A_23_P257609	0.0227837	0.00422029	Significant	N.S.	Significant	1.15706	down	1.00473	down	1.15162	up	NM_000992	RPL29	ribosomal protein L29
A_23_P257895	0.00189356	3.78252e-05	Significant	N.S.	Significant	1.51548	up	1.02702	up	1.47561	down	NM_138957	MAPK1	mitogen-activated protein kinase 1
A_23_P258088	0.0350691	0.00821379	Significant	N.S.	Significant	1.58412	down	1.02554	up	1.62458	up	NM_020804	PACSIN1	protein kinase C and casein kinase substrate in neurons 1
A_23_P258093	0.0111669	0.00132987	Significant	N.S.	Significant	1.2003	up	1.02087	down	1.22535	down	NM_006411	AGPAT1	1-acylglycerol-3-phosphate O-acyltransferase 1 (lysophosphatidic acid acyltransferase, alpha)
A_23_P258393	0.00640026	0.000488	Significant	N.S.	Significant	1.2426	up	1.09026	down	1.35477	down	NM_144641	PPM1M	protein phosphatase, Mg2+/Mn2+ dependent, 1M
A_23_P258493	0.0318414	0.00702983	Significant	N.S.	Significant	1.78359	up	1.09859	up	1.62352	down	NM_005573	LMNB1	lamin B1
A_23_P258698	0.00745738	0.000644126	Significant	N.S.	Significant	1.3825	up	1.10898	up	1.24664	down	NM_005908	MANBA	mannosidase, beta A, lysosomal
A_23_P258964	0.00631452	0.000470835	Significant	N.S.	Significant	1.29776	down	1.01933	up	1.32284	up	NM_013417	IARS	isoleucyl-tRNA synthetase
A_23_P259344	0.0151741	0.00219194	Significant	N.S.	Significant	1.68081	up	1.12667	up	1.49184	down	NM_031890	CECR6	cat eye syndrome chromosome region, candidate 6
A_23_P259393	0.00866566	0.000838707	Significant	N.S.	Significant	1.27451	down	1.0722	up	1.36652	up	NM_001005159	SFMBT1	Scm-like with four mbt domains 1
A_23_P259413	0.00193904	3.97294e-05	Significant	N.S.	Significant	1.28729	up	1.11695	up	1.15251	down	NM_017548	CDV3	CDV3 homolog (mouse)
A_23_P259506	0.0128952	0.00167632	Significant	N.S.	Significant	1.76339	up	1.01395	down	1.78798	down	NM_032412	C5orf32	chromosome 5 open reading frame 32
A_23_P259621	0.0162753	0.00246691	Significant	N.S.	Significant	1.39334	up	1.07857	up	1.29184	down	NM_032464	LAT2	linker for activation of T cells family, member 2
A_23_P259632	0.0108312	0.00126573	Significant	N.S.	Significant	1.38335	up	1.05228	up	1.31462	down	NM_031925	TMEM120A	transmembrane protein 120A
A_23_P259863	0.0481604	0.0131532	Significant	N.S.	Significant	2.92652	up	1.2547	down	3.67192	down	NM_020406	CD177	CD177 molecule
A_23_P26254	0.00357473	0.000154332	Significant	N.S.	Significant	1.31108	up	1.08969	up	1.20317	down	NM_016013	NDUFAF1	NADH dehydrogenase (ubiquinone) 1 alpha subcomplex, assembly factor 1
A_23_P26511	0.02098	0.00370028	Significant	N.S.	Significant	1.39567	up	1.05448	down	1.47171	down	NM_024307	GDPD3	glycerophosphodiester phosphodiesterase domain containing 3
A_23_P26629	0.00352679	0.000150321	Significant	N.S.	Significant	1.41018	up	1.06106	up	1.32902	down	NM_013258	PYCARD	PYD and CARD domain containing
A_23_P26759	0.0142192	0.0019733	Significant	N.S.	Significant	1.32832	up	1.0859	down	1.44242	down	NM_138793	CANT1	calcium activated nucleotidase 1
A_23_P27075	0.00627934	0.000463822	Significant	N.S.	Significant	1.34548	up	1.03125	up	1.30471	down	NM_007278	GABARAP	GABA(A) receptor-associated protein
A_23_P27584	0.00379544	0.000174441	Significant	N.S.	Significant	1.5775	up	1.01879	up	1.54841	down	NM_001020818	MYADM	myeloid-associated differentiation marker
A_23_P27810	0.00666712	0.000526982	Significant	N.S.	Significant	1.26149	down	1.04856	down	1.20307	up	NM_032689	ZNF607	zinc finger protein 607
A_23_P27947	0.020296	0.00350599	Significant	N.S.	Significant	1.22422	down	1.01812	down	1.20243	up	NM_032346	PDCD2L	programmed cell death 2-like
A_23_P28084	0.0140359	0.00193186	Significant	N.S.	Significant	1.3604	up	1.03194	up	1.31829	down	BC095459	STX10	syntaxin 10
A_23_P28090	0.00406178	0.000202482	Significant	N.S.	Significant	1.43799	up	1.02184	down	1.4694	down	NM_003765	STX10	syntaxin 10
A_23_P28485	0.00862169	0.000832265	Significant	N.S.	Significant	1.70976	up	1.11908	up	1.52783	down	NM_012198	GCA	grancalcin, EF-hand calcium binding protein
A_23_P28697	0.010824	0.00126435	Significant	N.S.	Significant	1.40411	up	1.02167	up	1.37433	down	NM_012205	HAAO	3-hydroxyanthranilate 3,4-dioxygenase
A_23_P29036	0.00748611	0.000650217	Significant	N.S.	Significant	1.48432	up	1.00488	up	1.47711	down	NM_005534	IFNGR2	interferon gamma receptor 2 (interferon gamma transducer 1)
A_23_P29096	0.00339372	0.000137749	Significant	N.S.	Significant	3.40347	down	1.49818	down	2.27174	up	NM_002606	PDE9A	phosphodiesterase 9A
A_23_P29153	0.00851154	0.000814441	Significant	N.S.	Significant	1.95075	up	1.25483	down	2.44787	down	NM_014433	RTDR1	rhabdoid tumor deletion region gene 1
A_23_P29248	0.0262638	0.00525808	Significant	N.S.	Significant	1.34867	up	1.07621	up	1.25316	down	NM_003312	TST	thiosulfate sulfurtransferase (rhodanese)
A_23_P29365	0.0331712	0.00751015	Significant	N.S.	Significant	1.16361	up	1.05433	down	1.22682	down	NM_012234	RYBP	RING1 and YY1 binding protein
A_23_P29422	0.0156629	0.00230136	Significant	N.S.	Significant	1.4127	up	1.08472	up	1.30236	down	NM_004130	GYG1	glycogenin 1
A_23_P29830	0.00358629	0.000155142	Significant	N.S.	Significant	1.70437	down	1.24677	down	1.36702	up	NM_170662	CBLB	Cas-Br-M (murine) ecotropic retroviral transforming sequence b
A_23_P29851	0.00979343	0.00105129	Significant	N.S.	Significant	1.27963	up	1.09936	up	1.16397	down	NM_002337	LRPAP1	low density lipoprotein receptor-related protein associated protein 1
A_23_P29994	0.00229897	5.8273e-05	Significant	N.S.	Significant	1.44386	up	1.18053	up	1.22306	down	NM_203284	RBPJ	recombination signal binding protein for immunoglobulin kappa J region
A_23_P300728	0.00978229	0.00104829	Significant	N.S.	Significant	1.1918	up	1.02412	up	1.16374	down	NM_022458	LMBR1	limb region 1 homolog (mouse)
A_23_P300905	0.0105195	0.00120345	Significant	N.S.	Significant	1.21274	up	1.08363	down	1.31416	down	NM_145012	CCNY	cyclin Y
A_23_P30163	0.0272347	0.00555141	Significant	N.S.	Significant	1.7706	down	1.08361	down	1.63398	up	NR_026804	FLJ13197	uncharacterized FLJ13197
A_23_P30175	0.00855364	0.000823915	Significant	N.S.	Significant	1.26522	up	1.02528	up	1.23402	down	NM_018695	ERBB2IP	erbb2 interacting protein
A_23_P301896	0.00549472	0.000361412	Significant	N.S.	Significant	1.17579	up	1.01832	down	1.19733	down	NM_015866	PRDM2	PR domain containing 2, with ZNF domain
A_23_P302116	0.0388389	0.00957066	Significant	N.S.	Significant	1.288	up	1.01754	down	1.31059	down	NM_177423	PPFIA1	protein tyrosine phosphatase, receptor type, f polypeptide (PTPRF), interacting protein (liprin), alpha 1
A_23_P302654	0.0173572	0.00274536	Significant	N.S.	Significant	1.35912	down	1.09973	down	1.23587	up	NM_018140	CEP72	centrosomal protein 72kDa
A_23_P303210	0.0133377	0.00177491	Significant	N.S.	Significant	1.53359	up	1.03543	down	1.58792	down	NM_153687	IKBIP	IKBKB interacting protein
A_23_P303260	0.00853238	0.00082004	Significant	N.S.	Significant	1.36098	up	1.13017	up	1.20423	down	NM_003569	STX7	syntaxin 7
A_23_P303317	0.0167346	0.0025743	Significant	N.S.	Significant	1.18858	up	1.07359	down	1.27605	down	NM_025112	ZXDC	ZXD family zinc finger C
A_23_P30435	0.0168338	0.00260006	Significant	N.S.	Significant	1.33205	up	1.04664	up	1.27268	down	NM_006058	TNIP1	TNFAIP3 interacting protein 1
A_23_P304511	0.0218564	0.00396239	Significant	N.S.	Significant	1.28242	up	1.05446	down	1.35226	down	NM_032347	ZNF397	zinc finger protein 397
A_23_P304543	0.00804185	0.00074164	Significant	N.S.	Significant	1.12422	down	1.03055	down	1.09089	up	NM_147133	NFX1	nuclear transcription factor, X-box binding 1
A_23_P30495	0.00934942	0.00096729	Significant	N.S.	Significant	1.42197	up	1.09237	up	1.30173	down	NM_000859	HMGCR	3-hydroxy-3-methylglutaryl-CoA reductase
A_23_P30547	0.0283899	0.00590895	Significant	N.S.	Significant	1.21431	up	1.03185	up	1.17683	down	NM_005565	LCP2	lymphocyte cytosolic protein 2 (SH2 domain containing leukocyte protein of 76kDa)
A_23_P305723	0.00393223	0.000187383	Significant	N.S.	Significant	1.28468	up	1.06175	up	1.20996	down	NM_020948	MIER1	mesoderm induction early response 1 homolog (Xenopus laevis)
A_23_P305759	0.0111669	0.0013293	Significant	N.S.	Significant	1.384	up	1.02476	up	1.35056	down	NM_138340	ABHD3	abhydrolase domain containing 3
A_23_P305877	0.0063695	0.00048193	Significant	N.S.	Significant	1.6119	down	1.06026	up	1.70903	up	NM_033428	C9orf123	chromosome 9 open reading frame 123
A_23_P306933	0.00402286	0.000197892	Significant	N.S.	Significant	1.29737	up	1.05349	up	1.2315	down	NM_139283	PPTC7	PTC7 protein phosphatase homolog (S. cerevisiae)
A_23_P306941	0.0179103	0.00288051	Significant	N.S.	Significant	1.76453	up	1.09938	up	1.60503	down	NM_153615	RGL4	ral guanine nucleotide dissociation stimulator-like 4
A_23_P30799	0.014007	0.00192728	Significant	N.S.	Significant	1.30799	up	1.07682	up	1.21468	down	NM_021018	HIST1H3F	histone cluster 1, H3f
A_23_P308032	0.00708111	0.000588721	Significant	N.S.	Significant	1.35165	up	1.05324	up	1.28333	down	NM_005387	NUP98	nucleoporin 98kDa
A_23_P308150	0.0122225	0.00153356	Significant	N.S.	Significant	1.17828	down	1.07274	up	1.26399	up	NM_152424	FAM123B	family with sequence similarity 123B
A_23_P308305	0.0355572	0.00838645	Significant	N.S.	Significant	1.22894	down	1.04323	down	1.17802	up	NM_001243425	TTC39C	tetratricopeptide repeat domain 39C
A_23_P30884	0.00387156	0.000181875	Significant	N.S.	Significant	1.38894	up	1.09945	up	1.2633	down	NM_001288	CLIC1	chloride intracellular channel 1
A_23_P309381	0.0232225	0.00435299	Significant	N.S.	Significant	1.52612	up	1.00281	down	1.53041	down	NM_001040874	HIST2H2AA4	histone cluster 2, H2aa4
A_23_P309779	0.0142506	0.00197939	Significant	N.S.	Significant	1.24338	down	1.04119	down	1.1942	up	NM_018177	N4BP2	NEDD4 binding protein 2
A_23_P30995	0.00470068	0.00027039	Significant	N.S.	Significant	1.52696	up	1.12276	up	1.36001	down	NM_016230	CYB5R4	cytochrome b5 reductase 4
A_23_P31109	0.00617139	0.000446866	Significant	N.S.	Significant	1.29924	up	1.01838	up	1.2758	down	NM_138785	C6orf72	chromosome 6 open reading frame 72
A_23_P311616	0.00828989	0.000775722	Significant	N.S.	Significant	1.3366	up	1.07522	up	1.24309	down	NM_015167	JMJD6	jumonji domain containing 6
A_23_P31224	0.00850549	0.000813503	Significant	N.S.	Significant	1.43881	up	1.03485	down	1.48896	down	NM_178273	PILRA	paired immunoglobin-like type 2 receptor alpha
A_23_P312863	0.00795839	0.000729676	Significant	N.S.	Significant	1.26742	up	1.01441	up	1.24941	down	NM_006088	TUBB4B	tubulin, beta 4B class IVb
A_23_P313	0.00994876	0.00107578	Significant	N.S.	Significant	1.23294	up	1.00831	up	1.22277	down	NM_012392	PEF1	penta-EF-hand domain containing 1
A_23_P313476	0.0360026	0.00855573	Significant	N.S.	Significant	1.16797	up	1.02741	down	1.19999	down	NM_032448	FAM120B	family with sequence similarity 120B
A_23_P313728	0.0345838	0.00802803	Significant	N.S.	Significant	1.1681	down	1.03398	up	1.2078	up	NM_015475	FAM98A	family with sequence similarity 98, member A
A_23_P314115	0.0228714	0.00425506	Significant	N.S.	Significant	1.3074	down	1.04816	up	1.37037	up	NM_005180	BMI1	BMI1 polycomb ring finger oncogene
A_23_P314145	0.0120792	0.00150741	Significant	N.S.	Significant	2.12113	down	1.24814	down	1.69944	up	NM_005715	UST	uronyl-2-sulfotransferase
A_23_P314584	0.00539717	0.00034872	Significant	N.S.	Significant	1.33218	up	1.08104	up	1.23231	down	NM_004635	MAPKAPK3	mitogen-activated protein kinase-activated protein kinase 3
A_23_P314642	0.0189247	0.00316917	Significant	N.S.	Significant	1.2496	down	1.01251	down	1.23416	up	NM_017666	ZNF280C	zinc finger protein 280C
A_23_P31489	0.0393296	0.00976694	Significant	N.S.	Significant	1.18974	down	1.02204	down	1.16408	up	NM_001077664	URGCP	upregulator of cell proliferation
A_23_P315286	0.00639383	0.000485632	Significant	N.S.	Significant	1.44572	up	1.08592	down	1.56994	down	NM_138774	C19orf22	chromosome 19 open reading frame 22
A_23_P315789	0.0228714	0.00425367	Significant	N.S.	Significant	1.26029	down	1.02496	up	1.29175	up	NM_000538	RFXAP	regulatory factor X-associated protein
A_23_P315836	0.0177343	0.00283647	Significant	N.S.	Significant	1.55473	up	1.09987	down	1.71001	down	NM_017451	BAIAP2	BAI1-associated protein 2
A_23_P317105	0.0150509	0.00216693	Significant	N.S.	Significant	1.21459	up	1.08646	down	1.3196	down	NM_007202	AKAP10	A kinase (PRKA) anchor protein 10
A_23_P317691	0.00748611	0.000650223	Significant	N.S.	Significant	1.439	up	1.10535	up	1.30185	down	NM_016290	UIMC1	ubiquitin interaction motif containing 1
A_23_P318396	0.00686768	0.00055647	Significant	N.S.	Significant	1.18643	up	1.04978	up	1.13017	down	NM_198700	CELF1	CUGBP, Elav-like family member 1
A_23_P318581	0.0222138	0.00405594	Significant	N.S.	Significant	1.19765	down	1.0619	up	1.27179	up	NM_020827	KIAA1430	KIAA1430
A_23_P3186	0.00942527	0.000979915	Significant	N.S.	Significant	1.16469	up	1.0082	up	1.15522	down	NM_001099402	CCNK	cyclin K
A_23_P318604	0.0025837	7.7378e-05	Significant	N.S.	Significant	1.4901	up	1.17727	up	1.26573	down	BC004544	CYHR1	cysteine/histidine-rich 1
A_23_P31873	0.00457781	0.000253732	Significant	N.S.	Significant	1.53075	up	1.05308	up	1.4536	down	NM_001002814	RAB11FIP1	RAB11 family interacting protein 1 (class I)
A_23_P31903	0.0200945	0.00345335	Significant	N.S.	Significant	1.17514	up	1.04089	up	1.12897	down	NM_183057	VPS28	vacuolar protein sorting 28 homolog (S. cerevisiae)
A_23_P320113	0.0147383	0.00209491	Significant	N.S.	Significant	2.09688	up	1.1949	up	1.75486	down	NM_080725	SRXN1	sulfiredoxin 1
A_23_P32054	0.00966452	0.00102398	Significant	N.S.	Significant	1.26897	down	1.05225	down	1.20597	up	NM_015447	CAMSAP1	calmodulin regulated spectrin-associated protein 1
A_23_P321160	0.0312482	0.00679986	Significant	N.S.	Significant	1.46736	down	1.07625	down	1.3634	up	NM_032530	ZNF594	zinc finger protein 594
A_23_P321201	0.00478465	0.000281367	Significant	N.S.	Significant	1.42744	up	1.00255	down	1.43108	down	NM_015213	DENND5A	DENN/MADD domain containing 5A
A_23_P321261	0.0392298	0.00971673	Significant	N.S.	Significant	1.20197	up	1.02109	up	1.17714	down	NM_002396	ME2	malic enzyme 2, NAD(+)-dependent, mitochondrial
A_23_P321354	0.0251846	0.00491754	Significant	N.S.	Significant	1.40594	up	1.05725	up	1.3298	down	NM_144649	TMEM71	transmembrane protein 71
A_23_P321388	0.00511645	0.000316254	Significant	N.S.	Significant	1.3762	up	1.06165	down	1.46104	down	NM_153341	RNF19B	ring finger protein 19B
A_23_P321452	0.00492394	0.000294696	Significant	N.S.	Significant	1.69002	up	1.24736	up	1.35488	down	NM_173791	PDZD8	PDZ domain containing 8
A_23_P322	0.0166489	0.00255455	Significant	N.S.	Significant	1.10892	up	1.00679	up	1.10144	down	NM_182690	EFNA4	ephrin-A4
A_23_P3221	0.00406657	0.000203636	Significant	N.S.	Significant	1.51227	up	1.1297	up	1.33864	down	NM_021199	SQRDL	sulfide quinone reductase-like (yeast)
A_23_P32253	0.00205502	4.64228e-05	Significant	N.S.	Significant	1.97984	up	1.21093	up	1.63497	down	NM_005384	NFIL3	nuclear factor, interleukin 3 regulated
A_23_P323227	0.0156201	0.00228794	Significant	N.S.	Significant	1.17097	up	1.02398	up	1.14354	down	NM_001008709	PPP1CA	protein phosphatase 1, catalytic subunit, alpha isozyme
A_23_P323783	0.00301239	0.000111226	Significant	N.S.	Significant	1.4309	up	1.18409	up	1.20844	down	NM_144703	LSM14B	LSM14B, SCD6 homolog B (S. cerevisiae)
A_23_P324523	0.00116746	1.08519e-05	Significant	N.S.	Significant	1.58337	down	1.1906	up	1.88516	up	NM_153208	IQCK	IQ motif containing K
A_23_P32454	0.0339323	0.00778314	Significant	N.S.	Significant	1.47999	up	1.0258	down	1.51818	down	NM_003235	TG	thyroglobulin
A_23_P324718	0.0441149	0.0115622	Significant	N.S.	Significant	1.1916	up	1.00721	up	1.18306	down	NM_203446	SYNJ1	synaptojanin 1
A_23_P325438	0.014451	0.00203233	Significant	N.S.	Significant	1.45432	up	1.03206	down	1.50094	down	NM_015171	XPO6	exportin 6
A_23_P325631	0.0299347	0.00635343	Significant	N.S.	Significant	1.31206	up	1.07159	up	1.2244	down	NM_003036	SKI	v-ski sarcoma viral oncogene homolog (avian)
A_23_P327022	0.0114773	0.00139205	Significant	N.S.	Significant	1.32666	down	1.11901	up	1.48455	up	NM_199072	MDFIC	MyoD family inhibitor domain containing
A_23_P327483	0.0249793	0.0048553	Significant	N.S.	Significant	1.48795	up	1.03131	up	1.44278	down	NM_019073	SPATA6	spermatogenesis associated 6
A_23_P329152	0.00484372	0.000287501	Significant	N.S.	Significant	1.29841	down	1.1234	down	1.15578	up	NM_012218	ILF3	interleukin enhancer binding factor 3, 90kDa
A_23_P329198	0.00813454	0.000754231	Significant	N.S.	Significant	1.41601	up	1.05813	up	1.33822	down	NM_001031716	OBFC2A	oligonucleotide/oligosaccharide-binding fold containing 2A
A_23_P329740	0.00221651	5.43869e-05	Significant	N.S.	Significant	1.31908	up	1.11304	up	1.18512	down	NM_021009	UBC	ubiquitin C
A_23_P330616	0.00868646	0.000846591	Significant	N.S.	Significant	1.26756	up	1.02915	down	1.3045	down	NM_001077269	WIPF1	WAS/WASL interacting protein family, member 1
A_23_P331479	0.0061866	0.000448602	Significant	N.S.	Significant	1.27478	up	1.00213	down	1.2775	down	NM_133471	PPP1R18	protein phosphatase 1, regulatory subunit 18
A_23_P332326	0.0126117	0.00161169	Significant	N.S.	Significant	1.30238	down	1.05544	down	1.23396	up	NM_153213	ARHGEF19	Rho guanine nucleotide exchange factor (GEF) 19
A_23_P333218	0.00511645	0.000316034	Significant	N.S.	Significant	1.66423	up	1.03902	up	1.60173	down	NM_001031711	ERGIC1	endoplasmic reticulum-golgi intermediate compartment (ERGIC) 1
A_23_P333498	0.0224002	0.004109	Significant	N.S.	Significant	1.39524	up	1.03181	up	1.35223	down	NM_030636	EEPD1	endonuclease/exonuclease/phosphatase family domain containing 1
A_23_P333951	0.015074	0.00217153	Significant	N.S.	Significant	1.68522	up	1.14434	up	1.47266	down	NM_144989	DNAH14	dynein, axonemal, heavy chain 14
A_23_P334021	0.0304604	0.00653191	Significant	N.S.	Significant	1.47781	up	1.04547	down	1.545	down	NM_000876	IGF2R	insulin-like growth factor 2 receptor
A_23_P334845	0.00896807	0.000895254	Significant	N.S.	Significant	1.45415	up	1.15993	up	1.25366	down	NM_032900	ARHGAP19	Rho GTPase activating protein 19
A_23_P334864	0.00298121	0.000107682	Significant	N.S.	Significant	1.62798	up	1.02616	down	1.67057	down	NM_173822	FAM126B	family with sequence similarity 126, member B
A_23_P334990	0.014135	0.00195233	Significant	N.S.	Significant	1.22416	up	1.03227	up	1.18589	down	NM_022491	SUDS3	suppressor of defective silencing 3 homolog (S. cerevisiae)
A_23_P335848	0.00108954	9.13336e-06	Significant	N.S.	Significant	1.41029	up	1.12129	up	1.25775	down	NM_057169	GIT2	G protein-coupled receptor kinase interacting ArfGAP 2
A_23_P336644	0.00573815	0.000394405	Significant	N.S.	Significant	1.3959	up	1.14083	up	1.22358	down	NM_145034	TOR1AIP2	torsin A interacting protein 2
A_23_P3368	0.0259758	0.00517178	Significant	N.S.	Significant	1.33581	up	1.02031	down	1.36294	down	NM_002569	FURIN	furin (paired basic amino acid cleaving enzyme)
A_23_P336854	0.0170968	0.00267744	Significant	N.S.	Significant	1.2529	down	1.06362	down	1.17796	up	XR_133285	LOC648771	60S ribosomal protein L12-like
A_23_P337550	0.0039985	0.000195271	Significant	N.S.	Significant	1.17861	up	1.02448	down	1.20747	down	NM_017602	OTUD5	OTU domain containing 5
A_23_P337790	0.02098	0.00370135	Significant	N.S.	Significant	1.2184	down	1.00305	up	1.22212	up	NM_001042683	SHPRH	SNF2 histone linker PHD RING helicase
A_23_P33856	0.0133693	0.00178306	Significant	N.S.	Significant	1.34266	up	1.06168	up	1.26466	down	NM_001042749	STAG2	stromal antigen 2
A_23_P339079	0.00236541	6.12823e-05	Significant	N.S.	Significant	1.4384	down	1.02338	down	1.40554	up	NM_152360	ZNF573	zinc finger protein 573
A_23_P339098	0.0141963	0.00196797	Significant	N.S.	Significant	1.38937	down	1.07793	down	1.28892	up	NM_017515	SLC35F2	solute carrier family 35, member F2
A_23_P339773	0.0201172	0.00345929	Significant	N.S.	Significant	1.26712	up	1.00164	up	1.26504	down	NM_182752	TPRG1L	tumor protein p63 regulated 1-like
A_23_P340158	0.00429425	0.000226042	Significant	N.S.	Significant	1.36348	up	1.07619	up	1.26696	down	NM_014301	ISCU	iron-sulfur cluster scaffold homolog (E. coli)
A_23_P340251	0.00206373	4.78639e-05	Significant	N.S.	Significant	1.46476	up	1.1378	up	1.28736	down	NM_002865	RAB2A	RAB2A, member RAS oncogene family
A_23_P340333	0.0025837	7.77833e-05	Significant	N.S.	Significant	1.61081	up	1.03349	up	1.55861	down	NM_033397	ITPRIP	inositol 1,4,5-trisphosphate receptor interacting protein
A_23_P34115	0.0264264	0.00530738	Significant	N.S.	Significant	1.15275	up	1.00935	down	1.16352	down	NM_004135	IDH3G	isocitrate dehydrogenase 3 (NAD+) gamma
A_23_P341223	0.0179103	0.00287906	Significant	N.S.	Significant	1.36282	up	1.01936	up	1.33694	down	NM_014851	KLHL21	kelch-like 21 (Drosophila)
A_23_P341325	0.00457781	0.000253531	Significant	N.S.	Significant	1.31541	down	1.0775	down	1.22079	up	NM_080746	RPL10L	ribosomal protein L10-like
A_23_P341443	0.00567976	0.000388367	Significant	N.S.	Significant	1.22891	up	1.01173	up	1.21466	down	NM_020310	MNT	MAX binding protein
A_23_P34176	0.0319201	0.00705529	Significant	N.S.	Significant	1.31395	up	1.02894	down	1.35198	down	NM_015691	WWC3	WWC family member 3
A_23_P343837	0.0141963	0.00196832	Significant	N.S.	Significant	1.2823	down	1.05337	up	1.35074	up	NM_020367	PARP11	poly (ADP-ribose) polymerase family, member 11
A_23_P343935	0.00345004	0.000144001	Significant	N.S.	Significant	1.65387	up	1.08881	up	1.51897	down	NM_022051	EGLN1	egl nine homolog 1 (C. elegans)
A_23_P34402	0.0386982	0.00952313	Significant	N.S.	Significant	1.23927	up	1.03635	down	1.28431	down	NM_015331	NCSTN	nicastrin
A_23_P344037	0.00448568	0.000242372	Significant	N.S.	Significant	1.22518	up	1.01637	up	1.20545	down	NM_018223	CHFR	checkpoint with forkhead and ring finger domains
A_23_P344555	0.00432719	0.000229787	Significant	N.S.	Significant	1.35611	up	1.01556	down	1.37721	down	NM_006403	NEDD9	neural precursor cell expressed, developmentally down-regulated 9
A_23_P34460	0.0405451	0.0102104	Significant	N.S.	Significant	1.20449	down	1.04851	up	1.26291	up	NM_012243	SLC35A3	solute carrier family 35 (UDP-N-acetylglucosamine (UDP-GlcNAc) transporter), member A3
A_23_P3450	0.00469488	0.000269344	Significant	N.S.	Significant	1.26767	down	1.09095	down	1.16199	up	NM_014444	TUBGCP4	tubulin, gamma complex associated protein 4
A_23_P345065	0.0349127	0.00814776	Significant	N.S.	Significant	1.14254	down	1.02311	down	1.11674	up	NM_016510	SCLY	selenocysteine lyase
A_23_P34527	0.00612696	0.000440324	Significant	N.S.	Significant	1.17357	up	1.04673	up	1.12118	down	NM_025207	FLAD1	FAD1 flavin adenine dinucleotide synthetase homolog (S. cerevisiae)
A_23_P3453	0.00504803	0.000306967	Significant	N.S.	Significant	1.16661	down	1.00658	down	1.15899	up	NM_015540	RPAP1	RNA polymerase II associated protein 1
A_23_P345460	0.0244367	0.00470311	Significant	N.S.	Significant	1.3872	down	1.0063	down	1.37851	up	NM_015432	PLEKHG4	pleckstrin homology domain containing, family G (with RhoGef domain) member 4
A_23_P345564	0.0139879	0.00192406	Significant	N.S.	Significant	1.52221	up	1.03619	up	1.46904	down	NM_182647	OPRL1	opiate receptor-like 1
A_23_P345887	0.0060984	0.000436796	Significant	N.S.	Significant	1.35086	down	1.06174	down	1.27231	up	NM_001244710	GFPT1	glutamine--fructose-6-phosphate transaminase 1
A_23_P34597	0.0210793	0.0037334	Significant	N.S.	Significant	1.54323	up	1.20392	down	1.85793	down	NM_001785	CDA	cytidine deaminase
A_23_P346006	0.0101498	0.00112474	Significant	N.S.	Significant	1.43731	up	1.0302	up	1.39517	down	NM_020739	CCPG1	cell cycle progression 1
A_23_P346969	0.0158958	0.00237185	Significant	N.S.	Significant	1.24956	up	1.05052	up	1.18947	down	NM_006219	PIK3CB	phosphoinositide-3-kinase, catalytic, beta polypeptide
A_23_P347198	0.00344205	0.000143522	Significant	N.S.	Significant	1.39653	up	1.15253	up	1.2117	down	NM_003111	SP3	Sp3 transcription factor
A_23_P348121	0.00327848	0.000126314	Significant	N.S.	Significant	1.55722	up	1.07662	up	1.4464	down	NM_005253	FOSL2	FOS-like antigen 2
A_23_P348138	0.00219826	5.3393e-05	Significant	N.S.	Significant	1.23037	up	1.08267	down	1.33208	down	NM_020831	MKL1	megakaryoblastic leukemia (translocation) 1
A_23_P348264	0.0103917	0.00117677	Significant	N.S.	Significant	1.48937	up	1.09085	down	1.62468	down	NM_144652	LETM2	leucine zipper-EF-hand containing transmembrane protein 2
A_23_P349083	0.0155026	0.00226231	Significant	N.S.	Significant	1.48629	up	1.1134	up	1.33491	down	NM_138782	FCHO2	FCH domain only 2
A_23_P34946	0.0170823	0.00267181	Significant	N.S.	Significant	1.48433	down	1.11566	down	1.33045	up	NM_014388	DIEXF	digestive organ expansion factor homolog (zebrafish)
A_23_P349771	0.00270325	8.57643e-05	Significant	N.S.	Significant	1.76177	down	1.31639	down	1.33833	up	NM_015302	HAUS5	HAUS augmin-like complex, subunit 5
A_23_P34983	0.00300864	0.000110833	Significant	N.S.	Significant	1.20693	up	1.07782	up	1.11979	down	NM_006694	JTB	jumping translocation breakpoint
A_23_P350172	0.0401808	0.0100871	Significant	N.S.	Significant	1.16071	up	1.02399	up	1.13352	down	NM_001098638	RNF169	ring finger protein 169
A_23_P350187	0.00995025	0.00107722	Significant	N.S.	Significant	1.3475	up	1.03949	up	1.29631	down	NM_001127208	TET2	tet methylcytosine dioxygenase 2
A_23_P35045	0.03412	0.00785578	Significant	N.S.	Significant	1.18683	up	1.00799	down	1.19631	down	NM_001025598	ARHGAP30	Rho GTPase activating protein 30
A_23_P351	0.0379375	0.00923636	Significant	N.S.	Significant	1.30611	up	1.0083	up	1.29535	down	NM_203342	EPB41	erythrocyte membrane protein band 4.1 (elliptocytosis 1, RH-linked)
A_23_P351215	0.0297148	0.00628038	Significant	N.S.	Significant	1.27734	up	1.03805	up	1.23052	down	NM_005414	SKIL	SKI-like oncogene
A_23_P351275	0.0365917	0.00874485	Significant	N.S.	Significant	1.43823	up	1.08101	up	1.33045	down	NM_181597	UPP1	uridine phosphorylase 1
A_23_P352291	0.0316476	0.006949	Significant	N.S.	Significant	1.14111	down	1.02929	up	1.17453	up	NM_054016	SRSF10	serine/arginine-rich splicing factor 10
A_23_P35230	0.00492596	0.000295504	Significant	N.S.	Significant	1.54432	up	1.11765	up	1.38176	down	NM_172350	CD46	CD46 molecule, complement regulatory protein
A_23_P352358	0.0133828	0.00178712	Significant	N.S.	Significant	1.35332	up	1.04765	up	1.29177	down	NM_138346	KIAA2013	KIAA2013
A_23_P352535	0.0183383	0.00298883	Significant	N.S.	Significant	1.297	down	1.03602	down	1.2519	up	NM_015568	PPP1R16B	protein phosphatase 1, regulatory subunit 16B
A_23_P3532	0.0227682	0.00421199	Significant	N.S.	Significant	1.39677	up	1.00716	down	1.40678	down	NM_004862	LITAF	lipopolysaccharide-induced TNF factor
A_23_P35343	0.00450724	0.000244108	Significant	N.S.	Significant	1.57035	down	1.16306	down	1.35019	up	NM_021045	ZNF248	zinc finger protein 248
A_23_P35349	0.00459971	0.000257762	Significant	N.S.	Significant	1.48909	up	1.07798	down	1.60521	down	NM_021738	SVIL	supervillin
A_23_P35399	0.00393277	0.000187576	Significant	N.S.	Significant	1.36158	up	1.07282	down	1.46073	down	NM_145869	ANXA11	annexin A11
A_23_P354074	0.00600494	0.000426156	Significant	N.S.	Significant	1.43101	up	1.16687	up	1.22637	down	NM_000081	LYST	lysosomal trafficking regulator
A_23_P354798	0.0119822	0.00148974	Significant	N.S.	Significant	1.33713	down	1.08236	down	1.23538	up	NM_144576	COQ10A	coenzyme Q10 homolog A (S. cerevisiae)
A_23_P354827	0.0305247	0.00655582	Significant	N.S.	Significant	1.47206	down	1.06634	down	1.38048	up	BC053858
A_23_P35564	0.0124134	0.00157744	Significant	N.S.	Significant	1.35068	down	1.05206	down	1.28383	up	NM_015490	SEC31B	SEC31 homolog B (S. cerevisiae)
A_23_P355824	0.00339372	0.000138352	Significant	N.S.	Significant	1.45648	up	1.09337	up	1.3321	down	NM_015246	MGRN1	mahogunin, ring finger 1
A_23_P356101	0.0066478	0.000522646	Significant	N.S.	Significant	1.26632	up	1.09172	up	1.15993	down	NM_001190274	FBXO11	F-box protein 11
A_23_P356139	0.0258309	0.00512454	Significant	N.S.	Significant	1.24745	down	1.06193	up	1.32471	up	NM_018121	FAM178A	family with sequence similarity 178, member A
A_23_P356554	0.0385858	0.00948317	Significant	N.S.	Significant	1.25885	down	1.02649	up	1.2922	up	NM_004282	BAG2	BCL2-associated athanogene 2
A_23_P35684	0.0100672	0.00110578	Significant	N.S.	Significant	1.30769	down	1.03277	up	1.35054	up	NM_014937	INPP5F	inositol polyphosphate-5-phosphatase F
A_23_P358394	0.0327743	0.00735625	Significant	N.S.	Significant	1.31786	up	1.0005	down	1.31851	down	NM_015864	FAM65B	family with sequence similarity 65, member B
A_23_P35848	0.018278	0.00297372	Significant	N.S.	Significant	1.15913	up	1.02405	up	1.1319	down	NM_018161	NADSYN1	NAD synthetase 1
A_23_P358662	0.0474486	0.0128517	Significant	N.S.	Significant	1.15053	down	1.00423	up	1.1554	up	NM_001040157	CEP44	centrosomal protein 44kDa
A_23_P359636	0.00150234	2.05634e-05	Significant	N.S.	Significant	1.4357	up	1.16234	up	1.23518	down	NM_144695	BROX	BRO1 domain and CAAX motif containing
A_23_P360167	0.00674901	0.000542008	Significant	N.S.	Significant	1.18722	up	1.01314	up	1.17182	down	NM_006400	DCTN2	dynactin 2 (p50)
A_23_P360179	0.00221651	5.434e-05	Significant	N.S.	Significant	1.21471	down	1.01935	down	1.19165	up	NM_032442	NEURL4	neuralized homolog 4 (Drosophila)
A_23_P360754	0.0230689	0.00431343	Significant	N.S.	Significant	1.95952	down	1.08181	down	1.81134	up	NM_005099	ADAMTS4	ADAM metallopeptidase with thrombospondin type 1 motif, 4
A_23_P36076	0.0132132	0.00174215	Significant	N.S.	Significant	1.15044	down	1.03361	up	1.18911	up	NM_003146	SSRP1	structure specific recognition protein 1
A_23_P360874	0.0105667	0.00121387	Significant	N.S.	Significant	1.52144	up	1.07976	up	1.40905	down	NM_152892	LRWD1	leucine-rich repeats and WD repeat domain containing 1
A_23_P361014	0.0070169	0.000579233	Significant	N.S.	Significant	1.78896	up	1.22316	up	1.46258	down	NM_020856	TSHZ3	teashirt zinc finger homeobox 3
A_23_P36157	0.00649857	0.000503469	Significant	N.S.	Significant	1.2466	down	1.07068	down	1.1643	up	NM_018093	WDR74	WD repeat domain 74
A_23_P362637	0.00366802	0.000162263	Significant	N.S.	Significant	1.39135	up	1.02747	up	1.35414	down	NM_015255	UBR2	ubiquitin protein ligase E3 component n-recognin 2
A_23_P362659	0.00720112	0.000604783	Significant	N.S.	Significant	1.39448	up	1.02126	down	1.42413	down	NM_002468	MYD88	myeloid differentiation primary response gene (88)
A_23_P36305	0.027436	0.00561563	Significant	N.S.	Significant	1.3444	up	1.04101	up	1.29143	down	NM_033388	ATG16L2	ATG16 autophagy related 16-like 2 (S. cerevisiae)
A_23_P363406	0.005176	0.000322893	Significant	N.S.	Significant	1.3235	down	1.08583	down	1.21888	up	NM_015305	ANGEL1	angel homolog 1 (Drosophila)
A_23_P363968	0.0135953	0.00183388	Significant	N.S.	Significant	1.4188	up	1.03896	up	1.3656	down	NM_016546	C1RL	complement component 1, r subcomponent-like
A_23_P364766	0.0107794	0.00125639	Significant	N.S.	Significant	1.21053	up	1.05206	down	1.27356	down	NM_001009608	C20orf94	chromosome 20 open reading frame 94
A_23_P365149	0.0156201	0.00228885	Significant	N.S.	Significant	1.33693	up	1.0238	down	1.36874	down	NM_005881	BCKDK	branched chain ketoacid dehydrogenase kinase
A_23_P365418	0.00171401	2.96481e-05	Significant	N.S.	Significant	1.40084	down	1.09278	down	1.2819	up	NM_001195220	ZNF783	zinc finger family member 783
A_23_P366216	0.0296363	0.00625755	Significant	N.S.	Significant	1.3984	up	1.01262	up	1.38096	down	NM_003524	HIST1H2BH	histone cluster 1, H2bh
A_23_P36647	0.0119102	0.00147677	Significant	N.S.	Significant	1.20347	up	1.06757	down	1.28479	down	NM_177441	TMUB2	transmembrane and ubiquitin-like domain containing 2
A_23_P366812	0.0260377	0.00519732	Significant	N.S.	Significant	1.24404	up	1.02974	down	1.28104	down	NM_001651	AQP5	aquaporin 5
A_23_P367899	0.0382338	0.00934807	Significant	N.S.	Significant	1.28777	up	1.03288	down	1.33012	down	NM_000121	EPOR	erythropoietin receptor
A_23_P3681	0.0171038	0.00267927	Significant	N.S.	Significant	1.37417	up	1.06504	up	1.29025	down	NM_018092	NETO2	neuropilin (NRP) and tolloid (TLL)-like 2
A_23_P368101	0.00256205	7.62078e-05	Significant	N.S.	Significant	1.29063	up	1.08325	up	1.19144	down	NM_024632	SAP30L	SAP30-like
A_23_P368145	0.0311972	0.00678329	Significant	N.S.	Significant	1.19604	down	1.01384	down	1.17971	up	NM_152281	GORAB	golgin, RAB6-interacting
A_23_P368259	0.0251882	0.00492038	Significant	N.S.	Significant	1.16196	down	1.06917	up	1.24233	up	NM_152361	EID2B	EP300 interacting inhibitor of differentiation 2B
A_23_P36865	0.0204549	0.00354686	Significant	N.S.	Significant	1.22517	down	1.05762	up	1.29576	up	NM_025114	CEP290	centrosomal protein 290kDa
A_23_P369328	0.010072	0.00110693	Significant	N.S.	Significant	1.56876	down	1.17564	down	1.33439	up	NM_145306	C10orf35	chromosome 10 open reading frame 35
A_23_P369746	0.00635958	0.000478418	Significant	N.S.	Significant	1.25135	up	1.01597	up	1.23168	down	AF161372
A_23_P369987	0.0131115	0.00171933	Significant	N.S.	Significant	1.29135	up	1.00096	up	1.29011	down	NM_001039479	KIAA0317	KIAA0317
A_23_P370142	0.0180941	0.00293115	Significant	N.S.	Significant	1.17091	up	1.04258	up	1.1231	down	NM_002572	PAFAH1B2	platelet-activating factor acetylhydrolase 1b, catalytic subunit 2 (30kDa)
A_23_P370830	0.0476407	0.0129296	Significant	N.S.	Significant	1.99693	down	1.01158	down	1.97408	up	NM_020805	KLHL14	kelch-like 14 (Drosophila)
A_23_P371076	0.0025837	7.78598e-05	Significant	N.S.	Significant	1.87451	down	1.20532	down	1.5552	up	AF113122	KLF12	Kruppel-like factor 12
A_23_P371787	0.00394865	0.000190499	Significant	N.S.	Significant	1.36567	up	1.0161	down	1.38766	down	NM_014734	KIAA0247	KIAA0247
A_23_P371824	0.0137845	0.00188769	Significant	N.S.	Significant	1.60987	up	1.08676	up	1.48135	down	NM_020127	TUFT1	tuftelin 1
A_23_P372848	0.0103917	0.00117759	Significant	N.S.	Significant	1.38743	up	1.11865	down	1.55205	down	NM_002558	P2RX1	purinergic receptor P2X, ligand-gated ion channel, 1
A_23_P37359	0.00920521	0.000944204	Significant	N.S.	Significant	1.30323	up	1.06302	down	1.38536	down	NM_014430	CIDEB	cell death-inducing DFFA-like effector b
A_23_P373598	0.0196097	0.00333773	Significant	N.S.	Significant	1.16291	up	1.01114	down	1.17586	down	NM_002360	MAFK	v-maf musculoaponeurotic fibrosarcoma oncogene homolog K (avian)
A_23_P37375	0.0478719	0.0130201	Significant	N.S.	Significant	1.25792	up	1.01317	up	1.24157	down	NM_004755	RPS6KA5	ribosomal protein S6 kinase, 90kDa, polypeptide 5
A_23_P374082	0.0165724	0.00253301	Significant	N.S.	Significant	1.4875	up	1.03183	up	1.44162	down	NM_033274	ADAM19	ADAM metallopeptidase domain 19
A_23_P374288	0.00567166	0.000386241	Significant	N.S.	Significant	1.32302	up	1.04085	down	1.37706	down	NM_007359	CASC3	cancer susceptibility candidate 3
A_23_P37441	0.00348248	0.000146376	Significant	N.S.	Significant	1.26247	up	1.08546	up	1.16307	down	NM_004048	B2M	beta-2-microglobulin
A_23_P374767	0.0390189	0.0096381	Significant	N.S.	Significant	1.12766	down	1.01539	up	1.14502	up	NM_015983	UBE2D4	ubiquitin-conjugating enzyme E2D 4 (putative)
A_23_P374782	0.0269194	0.00546667	Significant	N.S.	Significant	1.15827	up	1.01523	up	1.14089	down	NM_001024666	SH3KBP1	SH3-domain kinase binding protein 1
A_23_P37569	0.0349449	0.00816894	Significant	N.S.	Significant	1.46393	up	1.04728	up	1.39785	down	NM_006122	MAN2A2	mannosidase, alpha, class 2A, member 2
A_23_P37654	0.00263589	8.23219e-05	Significant	N.S.	Significant	1.21638	down	1.00833	down	1.20633	up	NM_001164273	MGA	MAX gene associated
A_23_P376557	0.0114272	0.00138116	Significant	N.S.	Significant	1.57964	up	1.06593	down	1.68378	down	NM_022468	MMP25	matrix metallopeptidase 25
A_23_P376599	0.0205919	0.00358756	Significant	N.S.	Significant	1.36995	up	1.08543	up	1.26213	down	NM_006788	RALBP1	ralA binding protein 1
A_23_P376627	0.00640026	0.000488122	Significant	N.S.	Significant	1.57736	down	1.21864	down	1.29436	up	NM_152783	D2HGDH	D-2-hydroxyglutarate dehydrogenase
A_23_P37910	0.0129569	0.0016923	Significant	N.S.	Significant	1.36035	up	1.09869	down	1.4946	down	NM_002746	MAPK3	mitogen-activated protein kinase 3
A_23_P38015	0.000655095	1.08513e-06	Significant	N.S.	Significant	1.39164	up	1.12018	up	1.24233	down	NM_001105079	FBRS	fibrosin
A_23_P380181	0.00770023	0.000689641	Significant	N.S.	Significant	1.2414	up	1.06393	up	1.1668	down	NM_006769	LMO4	LIM domain only 4
A_23_P380371	0.0100082	0.00109343	Significant	N.S.	Significant	1.48463	up	1.0275	up	1.44489	down	NM_152230	IPMK	inositol polyphosphate multikinase
A_23_P380965	0.00459488	0.000255561	Significant	N.S.	Significant	1.32499	up	1.12401	up	1.1788	down	NM_016475	JKAMP	JNK1/MAPK8-associated membrane protein
A_23_P3823	0.0361076	0.00858948	Significant	N.S.	Significant	1.23081	up	1.03019	down	1.26797	down	NM_001122957	BCKDK	branched chain ketoacid dehydrogenase kinase
A_23_P382775	0.0206345	0.00360806	Significant	N.S.	Significant	1.38475	up	1.09541	up	1.26414	down	NM_014417	BBC3	BCL2 binding component 3
A_23_P383118	0.00473675	0.000275148	Significant	N.S.	Significant	2.14972	down	1.24721	down	1.72362	up	NM_020883	ZSWIM5	zinc finger, SWIM-type containing 5
A_23_P383132	0.020687	0.00361987	Significant	N.S.	Significant	1.18303	down	1.04762	down	1.12926	up	NM_015094	HIC2	hypermethylated in cancer 2
A_23_P38365	0.00545344	0.000355484	Significant	N.S.	Significant	1.18108	up	1.05281	up	1.12184	down	NM_006852	TLK2	tousled-like kinase 2
A_23_P383986	0.00452616	0.000246532	Significant	N.S.	Significant	1.72725	up	1.1454	up	1.50799	down	NM_015892	CHST15	carbohydrate (N-acetylgalactosamine 4-sulfate 6-O) sulfotransferase 15
A_23_P384056	0.0227837	0.00422124	Significant	N.S.	Significant	1.23841	down	1.01907	down	1.21523	up	NM_022757	CCDC14	coiled-coil domain containing 14
A_23_P38427	0.0127783	0.00164593	Significant	N.S.	Significant	1.30929	up	1.03422	up	1.26597	down	NM_032932	RAB11FIP4	RAB11 family interacting protein 4 (class II)
A_23_P38457	0.046573	0.0124996	Significant	N.S.	Significant	1.12747	up	1.00706	down	1.13543	down	NM_020791	TAOK1	TAO kinase 1
A_23_P38468	0.0398109	0.00995314	Significant	N.S.	Significant	1.19324	up	1.00875	up	1.18289	down	NM_014604	TAX1BP3	Tax1 (human T-cell leukemia virus type I) binding protein 3
A_23_P38482	0.00106067	7.99651e-06	Significant	N.S.	Significant	1.35613	up	1.0949	up	1.23859	down	NM_024297	PHF23	PHD finger protein 23
A_23_P385034	0.00580428	0.000403364	Significant	N.S.	Significant	1.5681	up	1.12016	up	1.39989	down	NM_001949	E2F3	E2F transcription factor 3
A_23_P385322	0.0083939	0.000794859	Significant	N.S.	Significant	1.55182	down	1.1509	down	1.34835	up	NM_020799	STAMBPL1	STAM binding protein-like 1
A_23_P385835	0.0233621	0.00439175	Significant	N.S.	Significant	2.08472	up	1.16989	up	1.78197	down	NM_018971	GPR27	G protein-coupled receptor 27
A_23_P386905	0.00948168	0.000992591	Significant	N.S.	Significant	1.15555	up	1.06026	down	1.22518	down	NM_025241	UBXN6	UBX domain protein 6
A_23_P387585	0.00565583	0.00038349	Significant	N.S.	Significant	1.78669	down	1.19346	down	1.49706	up	NR_026595	LINC00246A	long intergenic non-protein coding RNA 246A
A_23_P38795	0.0158733	0.00236648	Significant	N.S.	Significant	1.46149	up	1.02608	up	1.42433	down	NM_002029	FPR1	formyl peptide receptor 1
A_23_P38830	0.0418867	0.0107252	Significant	N.S.	Significant	1.27617	up	1.04473	up	1.22153	down	NM_024762	ZNF552	zinc finger protein 552
A_23_P388433	0.00672608	0.00053903	Significant	N.S.	Significant	1.31344	up	1.10054	up	1.19345	down	NM_001170330	C4orf3	chromosome 4 open reading frame 3
A_23_P38864	0.00978188	0.00104716	Significant	N.S.	Significant	1.26186	up	1.05023	up	1.2015	down	NM_006423	RABAC1	Rab acceptor 1 (prenylated)
A_23_P388900	0.021575	0.00388462	Significant	N.S.	Significant	1.48941	up	1.12036	up	1.32939	down	NM_018420	SLC22A15	solute carrier family 22, member 15
A_23_P38959	0.00556624	0.000370361	Significant	N.S.	Significant	1.3269	up	1.04397	up	1.27101	down	NM_005428	VAV1	vav 1 guanine nucleotide exchange factor
A_23_P390097	0.0432978	0.0112456	Significant	N.S.	Significant	1.36499	down	1.05596	down	1.29265	up	NM_152574	TTC39B	tetratricopeptide repeat domain 39B
A_23_P390190	0.016546	0.00252479	Significant	N.S.	Significant	1.37565	up	1.02284	up	1.34493	down	NM_014089	NUPL1	nucleoporin like 1
A_23_P39131	0.00590412	0.000414793	Significant	N.S.	Significant	1.3311	down	1.08904	down	1.22228	up	NM_015710	GLTSCR2	glioma tumor suppressor candidate region gene 2
A_23_P391506	0.0157531	0.0023286	Significant	N.S.	Significant	1.36721	up	1.06598	up	1.28258	down	NM_006469	IVNS1ABP	influenza virus NS1A binding protein
A_23_P39237	0.00338314	0.000135837	Significant	N.S.	Significant	1.3834	up	1.03878	down	1.43705	down	NM_003407	ZFP36	zinc finger protein 36, C3H type, homolog (mouse)
A_23_P392470	0.0101498	0.00112405	Significant	N.S.	Significant	1.71934	down	1.22039	down	1.40885	up	NM_000901	NR3C2	nuclear receptor subfamily 3, group C, member 2
A_23_P393051	0.021525	0.00386469	Significant	N.S.	Significant	1.55982	down	1.0734	down	1.45316	up	NM_152365	C1orf172	chromosome 1 open reading frame 172
A_23_P39453	0.0182123	0.00295832	Significant	N.S.	Significant	1.27372	up	1.00198	up	1.27121	down	NM_203304	MEX3D	mex-3 homolog D (C. elegans)
A_23_P395595	0.00939713	0.000975402	Significant	N.S.	Significant	1.25799	down	1.04327	up	1.31242	up	NM_015308	FNBP4	formin binding protein 4
A_23_P39602	0.0145883	0.00206213	Significant	N.S.	Significant	1.2973	up	1.01547	down	1.31737	down	NM_147233	NCOA1	nuclear receptor coactivator 1
A_23_P396062	0.0084131	0.000799335	Significant	N.S.	Significant	1.33545	up	1.00598	up	1.3275	down	NM_021168	RAB40C	RAB40C, member RAS oncogene family
A_23_P396981	0.0464414	0.0124427	Significant	N.S.	Significant	1.26052	down	1.00158	down	1.25853	up	NM_001012506	CCDC66	coiled-coil domain containing 66
A_23_P397055	0.00868646	0.000843643	Significant	N.S.	Significant	1.21214	up	1.12012	down	1.35774	down	NM_019015	CHPF2	chondroitin polymerizing factor 2
A_23_P397455	0.00302127	0.000111848	Significant	N.S.	Significant	1.85446	down	1.13646	down	1.63179	up	NM_145259	ACVR1C	activin A receptor, type IC
A_23_P397856	0.0404377	0.0101765	Significant	N.S.	Significant	1.26423	up	1.03748	down	1.31161	down	NM_001039661	TIRAP	toll-interleukin 1 receptor (TIR) domain containing adaptor protein
A_23_P3982	0.00393284	0.000188675	Significant	N.S.	Significant	1.24932	up	1.08742	up	1.14888	down	NM_032339	MIEN1	migration and invasion enhancer 1
A_23_P398275	0.0187439	0.00311911	Significant	N.S.	Significant	1.37057	down	1.08935	up	1.49302	up	NR_027001	LOC388152	uncharacterized LOC388152
A_23_P39931	0.0190761	0.00321069	Significant	N.S.	Significant	1.57789	up	1.17246	down	1.85001	down	NM_003494	DYSF	dysferlin, limb girdle muscular dystrophy 2B (autosomal recessive)
A_23_P40059	0.0164955	0.00251359	Significant	N.S.	Significant	1.25693	down	1.05571	down	1.19061	up	NM_000534	PMS1	PMS1 postmeiotic segregation increased 1 (S. cerevisiae)
A_23_P401014	0.0401808	0.0100881	Significant	N.S.	Significant	1.19642	up	1.01448	up	1.17934	down	NM_005744	ARIH1	ariadne homolog, ubiquitin-conjugating enzyme E2 binding protein, 1 (Drosophila)
A_23_P401098	0.0406085	0.0102332	Significant	N.S.	Significant	1.19643	down	1.01794	down	1.17535	up	NM_153211	TTC39C	tetratricopeptide repeat domain 39C
A_23_P401700	0.00379544	0.000174506	Significant	N.S.	Significant	1.45566	up	1.06251	up	1.37003	down	NM_019043	APBB1IP	amyloid beta (A4) precursor protein-binding, family B, member 1 interacting protein
A_23_P40315	0.0148577	0.00212178	Significant	N.S.	Significant	1.23046	down	1.0977	up	1.35068	up	NM_001099407	DZANK1	double zinc ribbon and ankyrin repeat domains 1
A_23_P403521	0.0117065	0.00143568	Significant	N.S.	Significant	1.24675	down	1.02475	down	1.21664	up	NM_020192	C7orf36	chromosome 7 open reading frame 36
A_23_P404091	0.00644005	0.000496277	Significant	N.S.	Significant	1.27892	down	1.0627	down	1.20347	up	NM_152407	GRPEL2	GrpE-like 2, mitochondrial (E. coli)
A_23_P404094	0.0113393	0.00136495	Significant	N.S.	Significant	1.76891	down	1.06291	down	1.66421	up	NR_027052	THAP7-AS1	THAP7 antisense RNA 1 (non-protein coding)
A_23_P404134	0.00350637	0.000147981	Significant	N.S.	Significant	1.22337	up	1.09259	up	1.1197	down	NM_014828	TOX4	TOX high mobility group box family member 4
A_23_P404481	0.0131115	0.00171671	Significant	N.S.	Significant	1.46617	down	1.06317	down	1.37905	up	NM_001400	S1PR1	sphingosine-1-phosphate receptor 1
A_23_P404565	0.0317216	0.00697981	Significant	N.S.	Significant	1.57234	down	1.07082	down	1.46835	up	NM_030807	SLC2A11	solute carrier family 2 (facilitated glucose transporter), member 11
A_23_P404678	0.0206335	0.00360422	Significant	N.S.	Significant	1.32135	up	1.10824	down	1.46437	down	NM_004283	RAB3D	RAB3D, member RAS oncogene family
A_23_P404821	0.00657013	0.000513209	Significant	N.S.	Significant	1.37367	down	1.05581	down	1.30106	up	NM_001080392	KIAA1147	KIAA1147
A_23_P405873	0.00734865	0.000623864	Significant	N.S.	Significant	1.47299	up	1.14838	up	1.28267	down	NM_145005	C9orf72	chromosome 9 open reading frame 72
A_23_P406616	0.00916363	0.00093552	Significant	N.S.	Significant	1.56975	up	1.00787	up	1.55748	down	NM_175884	C7orf74	chromosome 7 open reading frame 74
A_23_P406986	0.00680929	0.000548575	Significant	N.S.	Significant	1.69262	up	1.13944	up	1.48548	down	NM_152581	MOSPD2	motile sperm domain containing 2
A_23_P407074	0.0162753	0.00246528	Significant	N.S.	Significant	1.17834	up	1.04686	down	1.23356	down	NM_001005360	DNM2	dynamin 2
A_23_P407614	0.0044141	0.000237572	Significant	N.S.	Significant	1.43078	up	1.08947	up	1.31327	down	NM_152901	PYDC1	PYD (pyrin domain) containing 1
A_23_P408094	0.00294191	0.000103694	Significant	N.S.	Significant	1.8028	up	1.10657	up	1.62918	down	NM_002357	MXD1	MAX dimerization protein 1
A_23_P408271	0.0179534	0.00288992	Significant	N.S.	Significant	1.43837	up	1.10205	up	1.30517	down	NM_016245	HSD17B11	hydroxysteroid (17-beta) dehydrogenase 11
A_23_P408353	0.00110318	9.6772e-06	Significant	N.S.	Significant	1.37365	up	1.02216	up	1.34388	down	NM_002116	HLA-A	major histocompatibility complex, class I, A
A_23_P408830	0.0124932	0.0015918	Significant	N.S.	Significant	1.70201	up	1.11185	up	1.53079	down	NM_172215	CAMKK2	calcium/calmodulin-dependent protein kinase kinase 2, beta
A_23_P409168	0.0456125	0.0121168	Significant	N.S.	Significant	1.3962	up	1.00059	up	1.39539	down	NM_015175	NBEAL2	neurobeachin-like 2
A_23_P40952	0.0111565	0.00132583	Significant	N.S.	Significant	1.39386	up	1.02001	down	1.42175	down	NM_002880	RAF1	v-raf-1 murine leukemia viral oncogene homolog 1
A_23_P4096	0.00315769	0.000119526	Significant	N.S.	Significant	2.35626	up	1.10054	down	2.59316	down	NM_000717	CA4	carbonic anhydrase IV
A_23_P409951	0.00360578	0.000157852	Significant	N.S.	Significant	1.2564	up	1.07441	up	1.16939	down	NM_004152	OAZ1	ornithine decarboxylase antizyme 1
A_23_P41025	0.0286567	0.00598004	Significant	N.S.	Significant	1.16293	down	1.06435	up	1.23777	up	NM_014366	GNL3	guanine nucleotide binding protein-like 3 (nucleolar)
A_23_P410613	0.00998646	0.00108636	Significant	N.S.	Significant	1.31742	down	1.02764	up	1.35384	up	NM_152261	C12orf23	chromosome 12 open reading frame 23
A_23_P410859	0.0196106	0.00333871	Significant	N.S.	Significant	1.29687	up	1.05305	up	1.23155	down	NM_020928	ZSWIM6	zinc finger, SWIM-type containing 6
A_23_P411188	0.0381493	0.00931694	Significant	N.S.	Significant	1.32418	up	1.07125	down	1.41854	down	NM_020402	CHRNA10	cholinergic receptor, nicotinic, alpha 10
A_23_P411296	0.0115182	0.00140042	Significant	N.S.	Significant	1.44775	up	1.08995	up	1.32827	down	NM_005194	CEBPB	CCAAT/enhancer binding protein (C/EBP), beta
A_23_P411833	0.0479046	0.0130412	Significant	N.S.	Significant	1.23604	down	1.01261	up	1.25162	up	NM_145294	WDR90	WD repeat domain 90
A_23_P412427	0.0101275	0.00111838	Significant	N.S.	Significant	1.52644	down	1.15578	down	1.32071	up	XR_109071	NS3BP	NS3BP
A_23_P413641	0.000983318	5.74178e-06	Significant	N.S.	Significant	1.67304	up	1.1479	up	1.45747	down	NM_020820	PREX1	phosphatidylinositol-3,4,5-trisphosphate-dependent Rac exchange factor 1
A_23_P41380	0.0321176	0.0071193	Significant	N.S.	Significant	1.19264	down	1.03322	down	1.15429	up	NM_002940	ABCE1	ATP-binding cassette, sub-family E (OABP), member 1
A_23_P414958	0.00339717	0.000138887	Significant	N.S.	Significant	1.72918	up	1.02409	up	1.6885	down	NM_005761	PLXNC1	plexin C1
A_23_P416434	0.011922	0.00147941	Significant	N.S.	Significant	1.37354	down	1.08085	up	1.48459	up	NM_015288	PHF15	PHD finger protein 15
A_23_P416711	0.00302841	0.000112585	Significant	N.S.	Significant	1.78808	up	1.17018	up	1.52803	down	NM_152996	ST6GALNAC3	ST6 (alpha-N-acetyl-neuraminyl-2,3-beta-galactosyl-1,3)-N-acetylgalactosaminide alpha-2,6-sialyltransferase 3
A_23_P417113	0.0159894	0.00239324	Significant	N.S.	Significant	1.2759	up	1.00207	up	1.27325	down	BC011923	RBM33	RNA binding motif protein 33
A_23_P41734	0.00377701	0.000172966	Significant	N.S.	Significant	1.48929	up	1.16942	up	1.27352	down	NM_018434	RNF130	ring finger protein 130
A_23_P417383	0.00994104	0.00107428	Significant	N.S.	Significant	1.81704	up	1.14472	up	1.58733	down	NM_152792	ASPRV1	aspartic peptidase, retroviral-like 1
A_23_P419107	0.04259	0.0109628	Significant	N.S.	Significant	1.39555	up	1.04506	up	1.33538	down	NM_152772	TCP11L2	t-complex 11 (mouse)-like 2
A_23_P420281	0.0200161	0.00343312	Significant	N.S.	Significant	1.29157	up	1.03325	down	1.33451	down	NM_002738	PRKCB	protein kinase C, beta
A_23_P420610	0.00565798	0.000384115	Significant	N.S.	Significant	1.5862	up	1.12952	up	1.40432	down	NM_138782	FCHO2	FCH domain only 2
A_23_P42096	0.00192415	3.88554e-05	Significant	N.S.	Significant	1.30208	down	1.11656	down	1.16615	up	NM_005922	MAP3K4	mitogen-activated protein kinase kinase kinase 4
A_23_P42116	0.0309527	0.00668718	Significant	N.S.	Significant	1.36589	down	1.06378	down	1.284	up	NM_005155	PPT2	palmitoyl-protein thioesterase 2
A_23_P421423	0.00400044	0.000195535	Significant	N.S.	Significant	1.44293	up	1.09146	up	1.32202	down	NM_006291	TNFAIP2	tumor necrosis factor, alpha-induced protein 2
A_23_P42198	0.00581858	0.000405096	Significant	N.S.	Significant	1.4038	up	1.08306	up	1.29614	down	NM_003534	HIST1H3G	histone cluster 1, H3g
A_23_P422083	0.00673013	0.000539923	Significant	N.S.	Significant	1.57782	up	1.08295	up	1.45696	down	NM_018710	TMEM55A	transmembrane protein 55A
A_23_P422178	0.00583266	0.000407061	Significant	N.S.	Significant	1.30323	up	1.05845	up	1.23127	down	NM_003588	CUL4B	cullin 4B
A_23_P422766	0.00670372	0.00053462	Significant	N.S.	Significant	1.61877	down	1.14039	down	1.41949	up	NM_172193	KLHDC1	kelch domain containing 1
A_23_P423197	0.00568524	0.000389087	Significant	N.S.	Significant	1.43024	up	1.10868	up	1.29004	down	NM_002957	RXRA	retinoid X receptor, alpha
A_23_P423864	0.0122367	0.00153586	Significant	N.S.	Significant	1.51974	up	1.08326	down	1.64627	down	NM_198040	PHC2	polyhomeotic homolog 2 (Drosophila)
A_23_P424513	0.0331866	0.00752732	Significant	N.S.	Significant	1.15001	up	1.02994	up	1.11657	down	NM_005493	RANBP9	RAN binding protein 9
A_23_P424582	0.000742273	2.56265e-06	Significant	N.S.	Significant	1.64554	down	1.13007	down	1.45614	up	NM_030652	EGFL8	EGF-like-domain, multiple 8
A_23_P42498	0.00669055	0.000531094	Significant	N.S.	Significant	1.26176	up	1.08983	up	1.15775	down	NM_003795	SNX3	sorting nexin 3
A_23_P425587	0.00194667	4.07552e-05	Significant	N.S.	Significant	1.31355	up	1.05911	up	1.24024	down	NM_001001683	MED11	mediator complex subunit 11
A_23_P42588	0.0124973	0.00159285	Significant	N.S.	Significant	1.31426	down	1.09555	down	1.19964	up	NM_018384	GIMAP5	GTPase, IMAP family member 5
A_23_P426196	0.021095	0.00373937	Significant	N.S.	Significant	1.29973	up	1.06874	down	1.38908	down	NM_015016	MAST3	microtubule associated serine/threonine kinase 3
A_23_P42649	0.0103479	0.00116507	Significant	N.S.	Significant	1.15034	up	1.05369	down	1.21211	down	NM_006234	POLR2J	polymerase (RNA) II (DNA directed) polypeptide J, 13.3kDa
A_23_P426989	0.00633872	0.00047395	Significant	N.S.	Significant	1.49747	up	1.17702	up	1.27225	down	NM_030645	SH3BP5L	SH3-binding domain protein 5-like
A_23_P42738	0.0122729	0.00154778	Significant	N.S.	Significant	1.18124	up	1.02702	up	1.15016	down	NM_001037163	C7orf70	chromosome 7 open reading frame 70
A_23_P42802	0.00395485	0.000191254	Significant	N.S.	Significant	1.33351	down	1.00506	up	1.34026	up	NM_004911	PDIA4	protein disulfide isomerase family A, member 4
A_23_P428184	0.0201754	0.00347579	Significant	N.S.	Significant	1.45995	up	1.00704	down	1.47024	down	NM_021065	HIST1H2AD	histone cluster 1, H2ad
A_23_P428298	0.0177446	0.00283887	Significant	N.S.	Significant	1.33157	down	1.09528	down	1.21573	up	NM_173561	UNC5CL	unc-5 homolog C (C. elegans)-like
A_23_P428382	0.0012961	1.5167e-05	Significant	N.S.	Significant	1.29312	up	1.00818	up	1.28262	down	NM_203437	AFTPH	aftiphilin
A_23_P428729	0.0195972	0.00333478	Significant	N.S.	Significant	1.31917	down	1.02406	down	1.28818	up	BC007070	ZMYM6	zinc finger, MYM-type 6
A_23_P428827	0.0168746	0.00261769	Significant	N.S.	Significant	1.33088	up	1.02474	up	1.29875	down	NM_018064	AKIRIN2	akirin 2
A_23_P42897	0.0227642	0.00421028	Significant	N.S.	Significant	2.07308	up	1.00199	up	2.06897	down	NM_004668	MGAM	maltase-glucoamylase (alpha-glucosidase)
A_23_P43086	0.0124146	0.00157812	Significant	N.S.	Significant	1.1983	up	1.03252	down	1.23727	down	NM_018688	BIN3	bridging integrator 3
A_23_P431319	0.0176006	0.00280393	Significant	N.S.	Significant	1.18134	up	1.04606	up	1.12932	down	NM_173834	YIPF6	Yip1 domain family, member 6
A_23_P431410	0.00121549	1.18104e-05	Significant	N.S.	Significant	1.39531	up	1.10763	up	1.25973	down	NM_016836	RBMS1	RNA binding motif, single stranded interacting protein 1
A_23_P432545	0.0391823	0.0096994	Significant	N.S.	Significant	1.46451	down	1.07625	up	1.57617	up	NM_173584	EFCAB4A	EF-hand calcium binding domain 4A
A_23_P43255	0.00267137	8.41891e-05	Significant	N.S.	Significant	1.49424	up	1.17828	up	1.26815	down	NM_016623	FAM49B	family with sequence similarity 49, member B
A_23_P432591	0.0083939	0.000794976	Significant	N.S.	Significant	1.53293	up	1.13733	up	1.34784	down	NM_176816	CCDC125	coiled-coil domain containing 125
A_23_P433676	0.0126843	0.00162687	Significant	N.S.	Significant	1.2458	down	1.00368	down	1.24123	up	NM_020951	ZNF529	zinc finger protein 529
A_23_P434809	0.0177343	0.00283351	Significant	N.S.	Significant	1.27755	up	1.0032	up	1.27348	down	NM_002964	S100A8	S100 calcium binding protein A8
A_23_P434944	0.00721821	0.000607133	Significant	N.S.	Significant	1.41994	down	1.15312	down	1.23138	up	NM_004516	ILF3	interleukin enhancer binding factor 3, 90kDa
A_23_P435501	0.00865125	0.000836946	Significant	N.S.	Significant	1.27562	up	1.03016	up	1.23827	down	NM_198941	SERINC3	serine incorporator 3
A_23_P435657	0.0125819	0.00160614	Significant	N.S.	Significant	1.46193	down	1.14001	down	1.28238	up	NR_003683	ALMS1P	Alstrom syndrome 1 pseudogene
A_23_P436138	0.0235328	0.00443373	Significant	N.S.	Significant	1.29029	up	1.04651	down	1.3503	down	NM_145114	MAX	MYC associated factor X
A_23_P43726	0.00252069	7.3903e-05	Significant	N.S.	Significant	1.24912	down	1.10057	down	1.13498	up	NM_015231	NUP160	nucleoporin 160kDa
A_23_P4425	0.00329444	0.00012834	Significant	N.S.	Significant	1.26097	up	1.01646	down	1.28172	down	NM_002018	FLII	flightless I homolog (Drosophila)
A_23_P45970	0.0117419	0.00144299	Significant	N.S.	Significant	1.29934	down	1.06151	down	1.22405	up	NM_017850	C1orf109	chromosome 1 open reading frame 109
A_23_P46170	0.0137588	0.00187561	Significant	N.S.	Significant	1.17206	up	1.04189	up	1.12494	down	NM_052877	MED8	mediator complex subunit 8
A_23_P46356	0.00437285	0.000233135	Significant	N.S.	Significant	1.30364	up	1.03609	up	1.25824	down	NM_024575	TNFAIP8L2	tumor necrosis factor, alpha-induced protein 8-like 2
A_23_P46604	0.0430061	0.0111281	Significant	N.S.	Significant	1.30529	down	1.03434	down	1.26196	up	NM_020448	NIPAL3	NIPA-like domain containing 3
A_23_P46627	0.0177508	0.00284209	Significant	N.S.	Significant	1.29182	up	1.07343	down	1.38668	down	NM_015999	ADIPOR1	adiponectin receptor 1
A_23_P4679	0.0458159	0.0121958	Significant	N.S.	Significant	1.35375	up	1.00643	up	1.3451	down	NM_006494	ERF	Ets2 repressor factor
A_23_P46819	0.00697978	0.000574878	Significant	N.S.	Significant	1.19909	down	1.05484	down	1.13675	up	NM_033637	BTRC	beta-transducin repeat containing
A_23_P46844	0.00412025	0.000209234	Significant	N.S.	Significant	1.38426	up	1.05389	up	1.31347	down	NM_030912	TRIM8	tripartite motif containing 8
A_23_P46903	0.00459971	0.000258537	Significant	N.S.	Significant	1.29143	up	1.15535	down	1.49206	down	NM_172171	CAMK2G	calcium/calmodulin-dependent protein kinase II gamma
A_23_P46907	0.024405	0.0046851	Significant	N.S.	Significant	1.26055	up	1.02115	up	1.23445	down	NM_006077	MICU1	mitochondrial calcium uptake 1
A_23_P47077	0.0421119	0.0108061	Significant	N.S.	Significant	1.29006	down	1.02955	down	1.25303	up	NM_004281	BAG3	BCL2-associated athanogene 3
A_23_P476	0.0173035	0.00273393	Significant	N.S.	Significant	1.61479	up	1.00951	down	1.63015	down	NM_003953	MPZL1	myelin protein zero-like 1
A_23_P47777	0.00615111	0.000443484	Significant	N.S.	Significant	1.34345	down	1.11538	down	1.20448	up	NM_138396	MARCH9	membrane-associated ring finger (C3HC4) 9
A_23_P47839	0.0082282	0.000767516	Significant	N.S.	Significant	1.14301	down	1.06253	up	1.21449	up	NM_020936	DDX55	DEAD (Asp-Glu-Ala-Asp) box polypeptide 55
A_23_P48056	0.00238423	6.30388e-05	Significant	N.S.	Significant	2.04643	up	1.20737	up	1.69495	down	NM_006825	CKAP4	cytoskeleton-associated protein 4
A_23_P48109	0.00896323	0.000894013	Significant	N.S.	Significant	1.34578	up	1.04651	down	1.40837	down	NM_016533	NINJ2	ninjurin 2
A_23_P48585	0.0283005	0.00588104	Significant	N.S.	Significant	1.46349	down	1.01831	down	1.43717	up	NM_005407	SALL2	sal-like 2 (Drosophila)
A_23_P48596	0.00795633	0.000728039	Significant	N.S.	Significant	1.59117	up	1.06403	down	1.69305	down	NM_198232	RNASE1	ribonuclease, RNase A family, 1 (pancreatic)
A_23_P48628	0.0105709	0.00121651	Significant	N.S.	Significant	1.37213	down	1.09062	down	1.25811	up	NM_006977	ZBTB25	zinc finger and BTB domain containing 25
A_23_P48676	0.0165904	0.00253787	Significant	N.S.	Significant	1.68639	up	1.0691	up	1.57739	down	NM_002863	PYGL	phosphorylase, glycogen, liver
A_23_P48771	0.0049343	0.000296212	Significant	N.S.	Significant	1.39901	up	1.01323	down	1.41751	down	NM_024952	C14orf159	chromosome 14 open reading frame 159
A_23_P48936	0.0106617	0.00123548	Significant	N.S.	Significant	1.35739	down	1.09406	down	1.2407	up	NM_005902	SMAD3	SMAD family member 3
A_23_P48997	0.0168746	0.00261841	Significant	N.S.	Significant	1.25756	up	1.04396	up	1.20461	down	NM_003978	PSTPIP1	proline-serine-threonine phosphatase interacting protein 1
A_23_P49499	0.0382984	0.00937277	Significant	N.S.	Significant	1.5775	up	1.01867	up	1.54859	down	NM_006456	ST6GALNAC2	ST6 (alpha-N-acetyl-neuraminyl-2,3-beta-galactosyl-1,3)-N-acetylgalactosaminide alpha-2,6-sialyltransferase 2
A_23_P49842	0.039735	0.00992241	Significant	N.S.	Significant	1.27075	up	1.02388	up	1.24111	down	NM_005148	UNC119	unc-119 homolog (C. elegans)
A_23_P50008	0.00696491	0.000569645	Significant	N.S.	Significant	1.23828	down	1.02345	down	1.2099	up	NM_017775	TTC19	tetratricopeptide repeat domain 19
A_23_P50081	0.037229	0.0089728	Significant	N.S.	Significant	1.56183	up	1.00571	down	1.57074	down	NM_014214	IMPA2	inositol(myo)-1(or 4)-monophosphatase 2
A_23_P501339	0.0121234	0.001516	Significant	N.S.	Significant	1.28865	up	1.00424	up	1.28321	down	NM_006319	CDIPT	CDP-diacylglycerol--inositol 3-phosphatidyltransferase
A_23_P501805	0.0249019	0.00482783	Significant	N.S.	Significant	1.15327	down	1.02733	up	1.18478	up	NM_145197	LIPT1	lipoyltransferase 1
A_23_P501985	0.0137232	0.00186226	Significant	N.S.	Significant	1.59951	up	1.09028	up	1.46706	down	NM_172249	CSF2RA	colony stimulating factor 2 receptor, alpha, low-affinity (granulocyte-macrophage)
A_23_P502269	0.00773864	0.000694062	Significant	N.S.	Significant	1.12425	up	1.00347	up	1.12036	down	NM_032311	POLDIP3	polymerase (DNA-directed), delta interacting protein 3
A_23_P502312	0.0131815	0.00173463	Significant	N.S.	Significant	1.25944	up	1.04793	down	1.31981	down	NM_078481	CD97	CD97 molecule
A_23_P502350	0.0125819	0.00160677	Significant	N.S.	Significant	1.80407	up	1.0827	down	1.95326	down	NM_000635	RFX2	regulatory factor X, 2 (influences HLA class II expression)
A_23_P502750	0.0346663	0.00806502	Significant	N.S.	Significant	1.27932	up	1.00751	down	1.28894	down	NM_002392	MDM2	Mdm2 p53 binding protein homolog (mouse)
A_23_P502882	0.001226	1.27806e-05	Significant	N.S.	Significant	1.29486	down	1.04367	down	1.24068	up	NM_005093	CBFA2T2	core-binding factor, runt domain, alpha subunit 2; translocated to, 2
A_23_P503072	0.0336238	0.00766624	Significant	N.S.	Significant	1.33037	down	1.01635	down	1.30897	up	NM_148672	CCL28	chemokine (C-C motif) ligand 28
A_23_P503182	0.00338314	0.000135797	Significant	N.S.	Significant	1.28953	up	1.09024	up	1.1828	down	NM_021962	ABR	active BCR-related gene
A_23_P50331	0.00115977	1.0681e-05	Significant	N.S.	Significant	1.34917	up	1.12963	up	1.19434	down	NM_014077	FAM32A	family with sequence similarity 32, member A
A_23_P50368	0.00513168	0.000318684	Significant	N.S.	Significant	1.54388	up	1.01081	up	1.52736	down	NM_206818	OSCAR	osteoclast associated, immunoglobulin-like receptor
A_23_P50504	0.00905379	0.00091299	Significant	N.S.	Significant	1.40272	up	1.03362	up	1.3571	down	NM_000146	FTL	ferritin, light polypeptide
A_23_P50710	0.0279853	0.00578014	Significant	N.S.	Significant	1.70767	up	1.02811	up	1.66098	down	NM_001082	CYP4F2	cytochrome P450, family 4, subfamily F, polypeptide 2
A_23_P51117	0.0249615	0.00485014	Significant	N.S.	Significant	1.19562	down	1.00491	up	1.20149	up	NM_019002	ETAA1	Ewing tumor-associated antigen 1
A_23_P51187	0.00823533	0.000768563	Significant	N.S.	Significant	1.47085	up	1.10591	up	1.32999	down	NM_002744	PRKCZ	protein kinase C, zeta
A_23_P51317	0.0190119	0.0031902	Significant	N.S.	Significant	1.35022	down	1.05963	down	1.27423	up	NM_019083	CCDC76	coiled-coil domain containing 76
A_23_P51660	0.00536616	0.000344901	Significant	N.S.	Significant	1.2373	down	1.07259	down	1.15356	up	NM_012222	MUTYH	mutY homolog (E. coli)
A_23_P51853	0.010139	0.00112023	Significant	N.S.	Significant	1.52634	up	1.04536	down	1.59558	down	NM_032283	ZDHHC18	zinc finger, DHHC-type containing 18
A_23_P51996	0.00282343	9.30558e-05	Significant	N.S.	Significant	1.44595	up	1.16024	up	1.24625	down	NM_007269	STXBP3	syntaxin binding protein 3
A_23_P52058	0.0103045	0.00115447	Significant	N.S.	Significant	1.31634	down	1.00465	up	1.32246	up	NM_005646	TARBP1	TAR (HIV-1) RNA binding protein 1
A_23_P52101	0.00687187	0.000559104	Significant	N.S.	Significant	1.26823	up	1.00307	down	1.27211	down	NM_016243	CYB5R1	cytochrome b5 reductase 1
A_23_P52219	0.00670372	0.00053581	Significant	N.S.	Significant	1.4083	up	1.03718	up	1.35782	down	NM_006459	ERLIN1	ER lipid raft associated 1
A_23_P52647	0.00328452	0.000127371	Significant	N.S.	Significant	1.37117	up	1.0717	up	1.27943	down	NM_006795	EHD1	EH-domain containing 1
A_23_P52806	0.00922884	0.000948799	Significant	N.S.	Significant	1.52804	up	1.02902	up	1.48495	down	NM_012104	BACE1	beta-site APP-cleaving enzyme 1
A_23_P52885	0.00849377	0.000811664	Significant	N.S.	Significant	1.50263	down	1.14361	down	1.31394	up	NM_024631	C11orf61	chromosome 11 open reading frame 61
A_23_P53198	0.00697978	0.00057405	Significant	N.S.	Significant	1.64261	up	1.06351	down	1.74692	down	NM_032564	DGAT2	diacylglycerol O-acyltransferase 2
A_23_P53467	0.010041	0.00110205	Significant	N.S.	Significant	1.54356	up	1.08129	up	1.42752	down	NM_201612	IKBIP	IKBKB interacting protein
A_23_P53557	0.0210793	0.00373391	Significant	N.S.	Significant	1.30136	up	1.05842	down	1.37739	down	NM_002342	LTBR	lymphotoxin beta receptor (TNFR superfamily, member 3)
A_23_P53614	0.0033539	0.00013262	Significant	N.S.	Significant	1.2198	up	1.08046	up	1.12896	down	NM_006768	BRAP	BRCA1 associated protein
A_23_P53736	0.00250685	7.2704e-05	Significant	N.S.	Significant	1.23447	down	1.04793	up	1.29364	up	NM_033624	FBXO21	F-box protein 21
A_23_P5392	0.0137232	0.00186118	Significant	N.S.	Significant	1.49959	up	1.12136	up	1.3373	down	NM_004881	TP53I3	tumor protein p53 inducible protein 3
A_23_P54477	0.00260245	8.01482e-05	Significant	N.S.	Significant	1.53586	up	1.09286	up	1.40536	down	NM_018648	NOP10	NOP10 ribonucleoprotein homolog (yeast)
A_23_P54636	0.00561399	0.000377808	Significant	N.S.	Significant	1.37695	up	1.06439	down	1.46561	down	NM_004691	ATP6V0D1	ATPase, H+ transporting, lysosomal 38kDa, V0 subunit d1
A_23_P54758	0.0099645	0.00108186	Significant	N.S.	Significant	1.45824	up	1.0276	up	1.41908	down	NM_016641	GDE1	glycerophosphodiester phosphodiesterase 1
A_23_P54770	0.00738581	0.000631493	Significant	N.S.	Significant	1.33372	up	1.05759	down	1.41053	down	NM_018690	APOBR	apolipoprotein B receptor
A_23_P54816	0.00540525	0.000350516	Significant	N.S.	Significant	1.34853	up	1.09936	up	1.22665	down	NM_001694	ATP6V0C	ATPase, H+ transporting, lysosomal 16kDa, V0 subunit c
A_23_P54900	0.0105361	0.0012067	Significant	N.S.	Significant	1.52575	up	1.03289	up	1.47718	down	NM_016936	UBN1	ubinuclein 1
A_23_P55020	0.0258149	0.00512022	Significant	N.S.	Significant	1.35104	up	1.00568	up	1.34341	down	NM_139018	CD300LF	CD300 molecule-like family member f
A_23_P55073	0.00877993	0.000863862	Significant	N.S.	Significant	1.22779	down	1.04809	up	1.28683	up	NM_015462	NOL11	nucleolar protein 11
A_23_P553	0.0491155	0.0135285	Significant	N.S.	Significant	1.15169	down	1.00985	down	1.14046	up	NM_025150	TARS2	threonyl-tRNA synthetase 2, mitochondrial (putative)
A_23_P55802	0.0326708	0.00732197	Significant	N.S.	Significant	1.1639	up	1.03631	down	1.20615	down	NM_032493	AP1M1	adaptor-related protein complex 1, mu 1 subunit
A_23_P55936	0.00636637	0.000480618	Significant	N.S.	Significant	1.38524	up	1.00921	down	1.398	down	NM_004107	FCGRT	Fc fragment of IgG, receptor, transporter, alpha
A_23_P5601	0.00139163	1.81075e-05	Significant	N.S.	Significant	1.40913	up	1.12398	up	1.2537	down	NM_001381	DOK1	docking protein 1, 62kDa (downstream of tyrosine kinase 1)
A_23_P56213	0.00787574	0.000712014	Significant	N.S.	Significant	1.37933	up	1.20769	down	1.66581	down	NM_020895	GRAMD1A	GRAM domain containing 1A
A_23_P56228	0.00337748	0.000135265	Significant	N.S.	Significant	1.37809	up	1.00405	up	1.37253	down	NM_016573	GMIP	GEM interacting protein
A_23_P57059	0.0462221	0.0123644	Significant	N.S.	Significant	1.14805	up	1.01614	up	1.12981	down	NM_017453	STAU1	staufen, RNA binding protein, homolog 1 (Drosophila)
A_23_P57118	0.0122693	0.00154362	Significant	N.S.	Significant	2.44446	up	1.00163	down	2.44844	down	NM_003245	TGM3	transglutaminase 3 (E polypeptide, protein-glutamine-gamma-glutamyltransferase)
A_23_P57667	0.00794396	0.000723551	Significant	N.S.	Significant	1.41855	down	1.1102	down	1.27774	up	NM_032242	PLXNA1	plexin A1
A_23_P57856	0.00935147	0.000968293	Significant	N.S.	Significant	1.6585	up	1.01097	down	1.6767	down	NM_001130845	BCL6	B-cell CLL/lymphoma 6
A_23_P58293	0.0155278	0.0022684	Significant	N.S.	Significant	1.30458	up	1.05891	up	1.232	down	NM_181886	UBE2D3	ubiquitin-conjugating enzyme E2D 3
A_23_P5831	0.0411324	0.0104258	Significant	N.S.	Significant	1.40091	up	1.02329	up	1.36902	down	NM_134421	HPCAL1	hippocalcin-like 1
A_23_P58647	0.0111355	0.00132238	Significant	N.S.	Significant	1.32256	up	1.0969	up	1.20573	down	NM_001903	CTNNA1	catenin (cadherin-associated protein), alpha 1, 102kDa
A_23_P58763	0.00960964	0.00101453	Significant	N.S.	Significant	1.48652	up	1.12615	up	1.32	down	NM_015946	PELO	pelota homolog (Drosophila)
A_23_P58953	0.00275745	8.86494e-05	Significant	N.S.	Significant	2.24086	up	1.22478	up	1.82961	down	NM_000904	NQO2	NAD(P)H dehydrogenase, quinone 2
A_23_P59069	0.0421861	0.0108339	Significant	N.S.	Significant	1.37703	up	1.02287	up	1.34624	down	NM_003527	HIST1H2BO	histone cluster 1, H2bo
A_23_P59099	0.0357867	0.00846665	Significant	N.S.	Significant	1.1716	up	1.00947	down	1.18269	down	NM_013937	OR11A1	olfactory receptor, family 11, subfamily A, member 1
A_23_P59202	0.0310925	0.00674067	Significant	N.S.	Significant	1.08626	down	1.01523	up	1.1028	up	NM_005643	TAF11	TAF11 RNA polymerase II, TATA box binding protein (TBP)-associated factor, 28kDa
A_23_P59349	0.0259651	0.00516073	Significant	N.S.	Significant	1.20371	up	1.04505	up	1.15182	down	NM_016217	HECA	headcase homolog (Drosophila)
A_23_P59714	0.0120698	0.0015056	Significant	N.S.	Significant	1.4263	down	1.0595	down	1.3462	up	NR_026902	MGC16142	uncharacterized protein MGC16142
A_23_P59787	0.0099645	0.00108184	Significant	N.S.	Significant	1.11289	down	1.04619	up	1.16429	up	NM_016019	LUC7L2	LUC7-like 2 (S. cerevisiae)
A_23_P59798	0.00376926	0.000171974	Significant	N.S.	Significant	1.3322	up	1.06129	up	1.25527	down	NM_013446	MKRN1	makorin ring finger protein 1
A_23_P60248	0.0039366	0.000189255	Significant	N.S.	Significant	1.71907	up	1.20157	up	1.43069	down	NM_003329	TXN	thioredoxin
A_23_P60283	0.0067846	0.000545726	Significant	N.S.	Significant	1.15905	down	1.07977	up	1.2515	up	NM_000380	XPA	xeroderma pigmentosum, complementation group A
A_23_P60296	0.000614003	2.33451e-07	Significant	N.S.	Significant	1.69611	up	1.18163	up	1.4354	down	NM_012383	OSTF1	osteoclast stimulating factor 1
A_23_P61398	0.00670372	0.000535325	Significant	N.S.	Significant	1.52975	up	1.11892	up	1.36717	down	NM_001001852	PIM3	pim-3 oncogene
A_23_P61426	0.0161471	0.00242913	Significant	N.S.	Significant	1.51126	up	1.14916	up	1.31509	down	NM_012331	MSRA	methionine sulfoxide reductase A
A_23_P61551	0.00649857	0.0005037	Significant	N.S.	Significant	1.2167	up	1.04118	up	1.16857	down	NM_006110	CD2BP2	CD2 (cytoplasmic tail) binding protein 2
A_23_P61637	0.0212831	0.00379329	Significant	N.S.	Significant	1.47231	up	1.16142	down	1.70997	down	NM_002108	HAL	histidine ammonia-lyase
A_23_P61823	0.0340935	0.0078468	Significant	N.S.	Significant	1.35543	up	1.0458	up	1.29607	down	NM_001031677	RAB24	RAB24, member RAS oncogene family
A_23_P62188	0.0304524	0.0065248	Significant	N.S.	Significant	1.31273	down	1.02597	down	1.2795	up	NM_018684	ZC4H2	zinc finger, C4H2 domain containing
A_23_P62227	0.020042	0.00343988	Significant	N.S.	Significant	1.34507	up	1.07291	up	1.25367	down	NM_025159	CXorf21	chromosome X open reading frame 21
A_23_P62335	0.0118314	0.00145749	Significant	N.S.	Significant	1.29644	up	1.07559	up	1.20533	down	NM_018196	TMLHE	trimethyllysine hydroxylase, epsilon
A_23_P62642	0.00883183	0.000873445	Significant	N.S.	Significant	1.82758	up	1.05243	down	1.9234	down	NM_012337	CCDC19	coiled-coil domain containing 19
A_23_P62659	0.00567976	0.000387739	Significant	N.S.	Significant	1.53402	up	1.05578	down	1.61959	down	NM_000310	PPT1	palmitoyl-protein thioesterase 1
A_23_P62868	0.0215706	0.00388108	Significant	N.S.	Significant	1.15571	down	1.02191	down	1.13093	up	NM_001001998	EXOSC10	exosome component 10
A_23_P62901	0.033299	0.00755984	Significant	N.S.	Significant	1.20003	up	1.05583	down	1.26702	down	NM_006763	BTG2	BTG family, member 2
A_23_P62907	0.0132811	0.00176164	Significant	N.S.	Significant	1.26402	up	1.07403	down	1.35759	down	NM_007348	ATF6	activating transcription factor 6
A_23_P63243	0.00706679	0.000586137	Significant	N.S.	Significant	1.22853	up	1.03948	up	1.18187	down	NM_138740	C1orf43	chromosome 1 open reading frame 43
A_23_P63289	0.00394046	0.000189607	Significant	N.S.	Significant	1.22936	up	1.0359	up	1.18675	down	NM_014188	SSU72	SSU72 RNA polymerase II CTD phosphatase homolog (S. cerevisiae)
A_23_P63402	0.0170216	0.00265416	Significant	N.S.	Significant	1.40622	up	1.07238	up	1.3113	down	NM_013296	GPSM2	G-protein signaling modulator 2
A_23_P63660	0.021058	0.0037257	Significant	N.S.	Significant	1.30414	down	1.02406	down	1.2735	up	NM_032333	C10orf58	chromosome 10 open reading frame 58
A_23_P63798	0.00792097	0.000719511	Significant	N.S.	Significant	1.28168	up	1.01175	down	1.29674	down	NM_001300	KLF6	Kruppel-like factor 6
A_23_P63870	0.0216405	0.00390551	Significant	N.S.	Significant	1.33313	up	1.02078	up	1.30599	down	NM_144660	SAMD8	sterile alpha motif domain containing 8
A_23_P63896	0.0165024	0.00251744	Significant	N.S.	Significant	1.49761	up	1.07913	up	1.38779	down	NM_000043	FAS	Fas (TNF receptor superfamily, member 6)
A_23_P63929	0.0082486	0.000770812	Significant	N.S.	Significant	1.16205	down	1.0979	up	1.27581	up	NM_018117	WDR11	WD repeat domain 11
A_23_P64083	0.00687187	0.00055867	Significant	N.S.	Significant	1.14769	up	1.00944	up	1.13695	down	NM_006842	SF3B2	splicing factor 3b, subunit 2, 145kDa
A_23_P64129	0.00385109	0.00018027	Significant	N.S.	Significant	1.54327	up	1.16658	up	1.32289	down	NM_006410	HTATIP2	HIV-1 Tat interactive protein 2, 30kDa
A_23_P64661	0.0210194	0.00371176	Significant	N.S.	Significant	1.40707	up	1.04566	up	1.34563	down	NM_032496	ARHGAP9	Rho GTPase activating protein 9
A_23_P64860	0.0218528	0.00395985	Significant	N.S.	Significant	1.3247	up	1.01516	up	1.30492	down	NM_003006	SELPLG	selectin P ligand
A_23_P65262	0.0311396	0.00676084	Significant	N.S.	Significant	1.30859	up	1.02715	down	1.34412	down	NM_033111	N4BP2L2	NEDD4 binding protein 2-like 2
A_23_P65455	0.00455451	0.000250516	Significant	N.S.	Significant	1.5194	up	1.04926	down	1.59425	down	NM_017815	HAUS4	HAUS augmin-like complex, subunit 4
A_23_P65532	0.0223649	0.00409958	Significant	N.S.	Significant	1.35905	up	1.05019	up	1.2941	down	NM_021255	PELI2	pellino homolog 2 (Drosophila)
A_23_P65584	0.0318414	0.0070295	Significant	N.S.	Significant	1.18071	down	1.01987	down	1.1577	up	NM_182476	COQ6	coenzyme Q6 homolog, monooxygenase (S. cerevisiae)
A_23_P6561	0.0461387	0.0123304	Significant	N.S.	Significant	1.14811	up	1.01442	down	1.16468	down	NM_018029	EBLN2	endogenous Bornavirus-like nucleoprotein 2
A_23_P66050	0.046764	0.0125742	Significant	N.S.	Significant	1.21621	up	1.01055	down	1.22903	down	NM_033309	B3GNT9	UDP-GlcNAc:betaGal beta-1,3-N-acetylglucosaminyltransferase 9
A_23_P66137	0.0102762	0.00114956	Significant	N.S.	Significant	1.43465	down	1.15226	down	1.24508	up	NM_014587	SOX8	SRY (sex determining region Y)-box 8
A_23_P66158	0.00337196	0.000134431	Significant	N.S.	Significant	1.27851	down	1.05686	up	1.3512	up	NM_001012991	C16orf88	chromosome 16 open reading frame 88
A_23_P66260	0.0307834	0.00663628	Significant	N.S.	Significant	1.26246	up	1.00018	up	1.26224	down	NM_003414	ZNF267	zinc finger protein 267
A_23_P66421	0.0268977	0.00545772	Significant	N.S.	Significant	1.15453	down	1.02472	down	1.12668	up	NM_015654	NAT9	N-acetyltransferase 9 (GCN5-related, putative)
A_23_P66599	0.0224462	0.00412303	Significant	N.S.	Significant	1.16048	up	1.02197	down	1.18597	down	NM_032353	VPS25	vacuolar protein sorting 25 homolog (S. cerevisiae)
A_23_P66608	0.00638314	0.000483502	Significant	N.S.	Significant	1.2988	down	1.1162	down	1.16359	up	NM_021078	KAT2A	K(lysine) acetyltransferase 2A
A_23_P66694	0.00339372	0.000137912	Significant	N.S.	Significant	1.54508	up	1.06075	up	1.45659	down	NM_006495	EVI2B	ecotropic viral integration site 2B
A_23_P66766	0.0317852	0.00699846	Significant	N.S.	Significant	1.12754	down	1.02768	up	1.15875	up	NM_001160246	RPAIN	RPA interacting protein
A_23_P66813	0.00670372	0.000535433	Significant	N.S.	Significant	1.18707	up	1.01391	down	1.20358	down	NM_016538	SIRT7	sirtuin 7
A_23_P67424	0.0115292	0.00140295	Significant	N.S.	Significant	1.46288	down	1.01058	up	1.47837	up	NM_153257	ZNF461	zinc finger protein 461
A_23_P67648	0.0471869	0.0127484	Significant	N.S.	Significant	1.13536	up	1.0277	down	1.16681	down	NM_001749	CAPNS1	calpain, small subunit 1
A_23_P67702	0.0217912	0.0039457	Significant	N.S.	Significant	1.25819	down	1.0711	down	1.17467	up	NM_003429	ZNF85	zinc finger protein 85
A_23_P67847	0.00765489	0.000682459	Significant	N.S.	Significant	2.38866	up	1.19965	up	1.99113	down	NM_024572	GALNT14	UDP-N-acetyl-alpha-D-galactosamine:polypeptide N-acetylgalactosaminyltransferase 14 (GalNAc-T14)
A_23_P67980	0.0169809	0.00264423	Significant	N.S.	Significant	1.34772	up	1.01485	down	1.36773	down	NM_003709	KLF7	Kruppel-like factor 7 (ubiquitous)
A_23_P68087	0.0330381	0.00744267	Significant	N.S.	Significant	1.29668	down	1.0167	down	1.27538	up	NM_004044	ATIC	5-aminoimidazole-4-carboxamide ribonucleotide formyltransferase/IMP cyclohydrolase
A_23_P68121	0.0277734	0.00572223	Significant	N.S.	Significant	1.22376	up	1.04402	down	1.27763	down	NM_012455	PSD4	pleckstrin and Sec7 domain containing 4
A_23_P68851	0.0222866	0.00407959	Significant	N.S.	Significant	1.95189	up	1.15005	down	2.24477	down	NM_001039570	KREMEN1	kringle containing transmembrane protein 1
A_23_P68970	0.0290891	0.00610251	Significant	N.S.	Significant	1.18447	up	1.02939	up	1.15066	down	NM_014570	ARFGAP3	ADP-ribosylation factor GTPase activating protein 3
A_23_P6914	0.0143368	0.00200114	Significant	N.S.	Significant	1.34712	up	1.10038	up	1.22424	down	NM_022776	OSBPL11	oxysterol binding protein-like 11
A_23_P69188	0.00956956	0.00100664	Significant	N.S.	Significant	1.48739	up	1.12206	up	1.32558	down	NM_206831	DPH3	DPH3, KTI11 homolog (S. cerevisiae)
A_23_P69226	0.0157578	0.00233058	Significant	N.S.	Significant	1.28461	up	1.06771	up	1.20314	down	NM_018447	TMEM111	transmembrane protein 111
A_23_P69339	0.00352679	0.000149721	Significant	N.S.	Significant	1.34495	up	1.05376	up	1.27633	down	NM_001607	ACAA1	acetyl-CoA acyltransferase 1
A_23_P69493	0.00755794	0.000669234	Significant	N.S.	Significant	1.25795	up	1.01901	down	1.28187	down	NM_001664	RHOA	ras homolog gene family, member A
A_23_P69810	0.0212067	0.00376634	Significant	N.S.	Significant	1.67064	up	1.08811	up	1.53537	down	NM_032717	AGPAT9	1-acylglycerol-3-phosphate O-acyltransferase 9
A_23_P69908	0.00550465	0.00036322	Significant	N.S.	Significant	1.51916	up	1.09317	up	1.38968	down	NM_002064	GLRX	glutaredoxin (thioltransferase)
A_23_P70045	0.00287524	9.67886e-05	Significant	N.S.	Significant	1.41904	up	1.1149	up	1.2728	down	NM_138610	H2AFY	H2A histone family, member Y
A_23_P70409	0.0330666	0.00747075	Significant	N.S.	Significant	1.16362	down	1.02395	up	1.19148	up	NM_203290	POLR1C	polymerase (RNA) I polypeptide C, 30kDa
A_23_P70445	0.0101508	0.00112611	Significant	N.S.	Significant	1.46882	up	1.11454	up	1.31787	down	NM_003532	HIST1H3E	histone cluster 1, H3e
A_23_P70547	0.00136602	1.73126e-05	Significant	N.S.	Significant	1.52081	up	1.12427	up	1.35272	down	NM_005527	HSPA1L	heat shock 70kDa protein 1-like
A_23_P71433	0.00584119	0.000407904	Significant	N.S.	Significant	1.42289	up	1.13288	up	1.256	down	NM_001001481	UBE2W	ubiquitin-conjugating enzyme E2W (putative)
A_23_P71440	0.00222317	5.48491e-05	Significant	N.S.	Significant	1.38089	up	1.06786	up	1.29314	down	NM_001002296	GOLGA7	golgin A7
A_23_P71752	0.00339372	0.000138098	Significant	N.S.	Significant	1.34101	up	1.13549	up	1.181	down	NM_006007	ZFAND5	zinc finger, AN1-type domain 5
A_23_P71908	0.0154829	0.0022579	Significant	N.S.	Significant	1.24107	down	1.0246	down	1.21127	up	NM_001039697	SNAPC3	small nuclear RNA activating complex, polypeptide 3, 50kDa
A_23_P72503	0.0141379	0.00195473	Significant	N.S.	Significant	1.61476	up	1.05305	up	1.53342	down	NM_007246	KLHL2	kelch-like 2, Mayven (Drosophila)
A_23_P73023	0.0129254	0.00168364	Significant	N.S.	Significant	1.37013	up	1.02701	up	1.33409	down	NM_015173	TBC1D1	TBC1 (tre-2/USP6, BUB2, cdc16) domain family, member 1
A_23_P7325	0.0298863	0.00633915	Significant	N.S.	Significant	1.52139	up	1.03297	down	1.57156	down	NM_004334	BST1	bone marrow stromal cell antigen 1
A_23_P73429	0.00333591	0.000131629	Significant	N.S.	Significant	1.46091	up	1.08361	up	1.3482	down	NM_005335	HCLS1	hematopoietic cell-specific Lyn substrate 1
A_23_P73837	0.00795839	0.000729436	Significant	N.S.	Significant	1.62852	up	1.15044	up	1.41556	down	NM_138636	TLR8	toll-like receptor 8
A_23_P74229	0.00473206	0.000273677	Significant	N.S.	Significant	1.45568	up	1.07694	up	1.35167	down	NM_032017	STK40	serine/threonine kinase 40
A_23_P74269	0.00206731	4.8209e-05	Significant	N.S.	Significant	1.28321	down	1.11462	down	1.15126	up	NM_003132	SRM	spermidine synthase
A_23_P74344	0.0267671	0.0054086	Significant	N.S.	Significant	1.16026	down	1.01261	down	1.14581	up	NM_053053	TADA1	transcriptional adaptor 1
A_23_P74547	0.0030606	0.000113911	Significant	N.S.	Significant	1.32247	up	1.00636	down	1.33088	down	NM_001040033	CD53	CD53 molecule
A_23_P74581	0.00470068	0.000270489	Significant	N.S.	Significant	1.30637	down	1.04684	down	1.24792	up	NR_024127	SNHG12	small nucleolar RNA host gene 12 (non-protein coding)
A_23_P74716	0.0324222	0.00722381	Significant	N.S.	Significant	1.16341	up	1.02831	down	1.19635	down	NM_032998	DEDD	death effector domain containing
A_23_P74914	0.0240546	0.00458309	Significant	N.S.	Significant	1.17183	down	1.05003	up	1.23045	up	NM_014777	URB2	URB2 ribosome biogenesis 2 homolog (S. cerevisiae)
A_23_P75204	0.0148577	0.00212013	Significant	N.S.	Significant	1.155	down	1.02661	up	1.18573	up	NM_017615	NSMCE4A	non-SMC element 4 homolog A (S. cerevisiae)
A_23_P7535	0.0124474	0.00158438	Significant	N.S.	Significant	1.42494	up	1.10904	down	1.58032	down	NM_022304	HRH2	histamine receptor H2
A_23_P75500	0.0466755	0.012537	Significant	N.S.	Significant	1.21803	up	1.0313	up	1.18106	down	NM_001024957	BRMS1	breast cancer metastasis suppressor 1
A_23_P75516	0.0306188	0.00658788	Significant	N.S.	Significant	1.36815	up	1.06922	up	1.27957	down	NM_003626	PPFIA1	protein tyrosine phosphatase, receptor type, f polypeptide (PTPRF), interacting protein (liprin), alpha 1
A_23_P7562	0.0281103	0.00581777	Significant	N.S.	Significant	1.4472	down	1.07146	down	1.35067	up	NM_001009185	ACSL6	acyl-CoA synthetase long-chain family member 6
A_23_P75786	0.0407905	0.0102928	Significant	N.S.	Significant	1.30157	up	1.03515	up	1.25737	down	NM_016582	SLC15A3	solute carrier family 15, member 3
A_23_P7582	0.00170609	2.77944e-05	Significant	N.S.	Significant	1.81046	down	1.30646	down	1.38578	up	NM_003202	TCF7	transcription factor 7 (T-cell specific, HMG-box)
A_23_P75839	0.0014508	1.93064e-05	Significant	N.S.	Significant	1.36196	up	1.11343	up	1.22321	down	NM_006292	TSG101	tumor susceptibility gene 101
A_23_P75921	0.00205502	4.70964e-05	Significant	N.S.	Significant	1.25709	up	1.09689	up	1.14605	down	NM_145803	TRAF6	TNF receptor-associated factor 6
A_23_P76015	0.0316476	0.00695104	Significant	N.S.	Significant	1.75627	up	1.05417	down	1.85141	down	NM_014786	ARHGEF17	Rho guanine nucleotide exchange factor (GEF) 17
A_23_P76109	0.00283279	9.41371e-05	Significant	N.S.	Significant	1.49182	up	1.13561	up	1.31368	down	NM_145058	RILPL2	Rab interacting lysosomal protein-like 2
A_23_P76684	0.0206088	0.00359137	Significant	N.S.	Significant	1.35937	up	1.06881	down	1.45291	down	NM_006054	RTN3	reticulon 3
A_23_P76799	0.0231013	0.00432338	Significant	N.S.	Significant	1.29633	up	1.0167	down	1.31797	down	NM_013448	BAZ1A	bromodomain adjacent to zinc finger domain, 1A
A_23_P76851	0.0142687	0.00198259	Significant	N.S.	Significant	1.26616	up	1.06617	down	1.34994	down	NM_001039619	PRMT5	protein arginine methyltransferase 5
A_23_P76882	0.0243502	0.00466108	Significant	N.S.	Significant	1.22977	down	1.05908	down	1.16117	up	NM_182851	CCNB1IP1	cyclin B1 interacting protein 1, E3 ubiquitin protein ligase
A_23_P76969	0.0100274	0.00109886	Significant	N.S.	Significant	1.35894	up	1.00293	down	1.36293	down	NM_015556	SIPA1L1	signal-induced proliferation-associated 1 like 1
A_23_P77160	0.0144212	0.00202449	Significant	N.S.	Significant	1.25659	up	1.06505	up	1.17984	down	NM_017610	RNF111	ring finger protein 111
A_23_P77286	0.0449641	0.0118802	Significant	N.S.	Significant	1.48648	up	1.04049	up	1.42863	down	NM_024713	C15orf29	chromosome 15 open reading frame 29
A_23_P77310	0.0172365	0.00271453	Significant	N.S.	Significant	1.34543	up	1.07679	up	1.24948	down	NM_022473	ZFP106	zinc finger protein 106 homolog (mouse)
A_23_P77401	0.0111208	0.00131875	Significant	N.S.	Significant	1.43779	up	1.01636	down	1.46132	down	NM_018340	CPPED1	calcineurin-like phosphoesterase domain containing 1
A_23_P77630	0.010952	0.00128993	Significant	N.S.	Significant	1.18715	up	1.06889	down	1.26894	down	NM_022818	MAP1LC3B	microtubule-associated protein 1 light chain 3 beta
A_23_P77776	0.00255968	7.60194e-05	Significant	N.S.	Significant	1.19182	down	1.03299	down	1.15376	up	NM_003016	SRSF2	serine/arginine-rich splicing factor 2
A_23_P77833	0.0302623	0.00645235	Significant	N.S.	Significant	1.3282	up	1.02003	down	1.3548	down	NM_024419	PGS1	phosphatidylglycerophosphate synthase 1
A_23_P77859	0.0325402	0.00726109	Significant	N.S.	Significant	1.61507	up	1.0248	up	1.57598	down	NM_203411	TMEM88	transmembrane protein 88
A_23_P78092	0.00180011	3.35641e-05	Significant	N.S.	Significant	1.56377	up	1.19718	up	1.30621	down	NM_001003927	EVI2A	ecotropic viral integration site 2A
A_23_P78152	0.0196604	0.00335052	Significant	N.S.	Significant	1.16028	down	1.04778	up	1.21572	up	NM_024039	MIS12	MIS12, MIND kinetochore complex component, homolog (S. pombe)
A_23_P78170	0.00547823	0.00035785	Significant	N.S.	Significant	1.35385	down	1.12533	down	1.20307	up	NM_014520	MYBBP1A	MYB binding protein (P160) 1a
A_23_P78685	0.02098	0.00370074	Significant	N.S.	Significant	1.20437	down	1.05873	down	1.13757	up	NM_004461	FARSA	phenylalanyl-tRNA synthetase, alpha subunit
A_23_P78835	0.0276983	0.00570324	Significant	N.S.	Significant	1.27077	up	1.04524	up	1.21576	down	NM_001002836	ZNF787	zinc finger protein 787
A_23_P79331	0.00457781	0.000253597	Significant	N.S.	Significant	1.283	up	1.04414	down	1.33964	down	NM_022152	TMBIM1	transmembrane BAX inhibitor motif containing 1
A_23_P79426	0.014614	0.00206637	Significant	N.S.	Significant	1.34759	up	1.09334	up	1.23254	down	NM_016289	CAB39	calcium binding protein 39
A_23_P79518	0.0214603	0.00384756	Significant	N.S.	Significant	1.65982	up	1.13057	up	1.46813	down	NM_000576	IL1B	interleukin 1, beta
A_23_P79587	0.0249615	0.00484985	Significant	N.S.	Significant	1.25087	up	1.00784	up	1.24114	down	NM_001632	ALPP	alkaline phosphatase, placental
A_23_P79703	0.0108312	0.00126702	Significant	N.S.	Significant	1.23412	up	1.07419	up	1.14888	down	NM_000183	HADHB	hydroxyacyl-CoA dehydrogenase/3-ketoacyl-CoA thiolase/enoyl-CoA hydratase (trifunctional protein), beta subunit
A_23_P79818	0.0363723	0.00866783	Significant	N.S.	Significant	1.31895	up	1.03763	up	1.27112	down	NM_016470	C20orf111	chromosome 20 open reading frame 111
A_23_P8013	0.0365397	0.00872778	Significant	N.S.	Significant	1.36966	up	1.0079	up	1.35892	down	NM_003519	HIST1H2BL	histone cluster 1, H2bl
A_23_P80136	0.0287578	0.00600524	Significant	N.S.	Significant	1.37913	down	1.08084	down	1.27598	up	NM_003683	RRP1	ribosomal RNA processing 1 homolog (S. cerevisiae)
A_23_P80377	0.00808884	0.000748024	Significant	N.S.	Significant	1.40612	up	1.05704	down	1.48632	down	NM_007229	PACSIN2	protein kinase C and casein kinase substrate in neurons 2
A_23_P80773	0.00198392	4.24929e-05	Significant	N.S.	Significant	1.25499	down	1.03987	down	1.20687	up	NM_021203	SRPRB	signal recognition particle receptor, B subunit
A_23_P80778	0.0348846	0.0081335	Significant	N.S.	Significant	1.36433	up	1.02881	up	1.32612	down	NM_032839	DIRC2	disrupted in renal carcinoma 2
A_23_P80832	0.00999486	0.00108828	Significant	N.S.	Significant	1.22647	down	1.06447	up	1.30554	up	NM_080652	TMEM41A	transmembrane protein 41A
A_23_P81248	0.00128808	1.45291e-05	Significant	N.S.	Significant	1.36132	up	1.06306	up	1.28057	down	NM_005642	TAF7	TAF7 RNA polymerase II, TATA box binding protein (TBP)-associated factor, 55kDa
A_23_P81369	0.0275775	0.00566506	Significant	N.S.	Significant	1.47114	up	1.06565	down	1.56772	down	NM_033274	ADAM19	ADAM metallopeptidase domain 19
A_23_P81399	0.0148768	0.00212588	Significant	N.S.	Significant	1.31084	up	1.02289	up	1.2815	down	NM_003900	SQSTM1	sequestosome 1
A_23_P81441	0.0344911	0.00798347	Significant	N.S.	Significant	1.49366	down	1.0844	up	1.61972	up	NM_130848	C5orf20	chromosome 5 open reading frame 20
A_23_P8185	0.00783837	0.000708305	Significant	N.S.	Significant	1.43827	up	1.15674	up	1.24338	down	NM_006519	DYNLT1	dynein, light chain, Tctex-type 1
A_23_P81859	0.0126595	0.00162208	Significant	N.S.	Significant	1.28845	up	1.02366	up	1.25867	down	NM_080596	HIST1H2AH	histone cluster 1, H2ah
A_23_P81880	0.00419281	0.000217514	Significant	N.S.	Significant	1.34867	up	1.13454	up	1.18874	down	NM_005730	CTDSP2	CTD (carboxy-terminal domain, RNA polymerase II, polypeptide A) small phosphatase 2
A_23_P82296	0.00684705	0.000553352	Significant	N.S.	Significant	1.39715	up	1.03103	down	1.44051	down	NM_005273	GNB2	guanine nucleotide binding protein (G protein), beta polypeptide 2
A_23_P82299	0.00600111	0.000423888	Significant	N.S.	Significant	1.19917	up	1.06671	up	1.12418	down	NM_145030	PPP1R35	protein phosphatase 1, regulatory subunit 35
A_23_P82478	0.0222616	0.00407218	Significant	N.S.	Significant	1.18804	down	1.019	down	1.16589	up	NM_019042	PUS7	pseudouridylate synthase 7 homolog (S. cerevisiae)
A_23_P82693	0.0104164	0.00118197	Significant	N.S.	Significant	1.12908	up	1.04379	up	1.0817	down	NM_002568	PABPC1	poly(A) binding protein, cytoplasmic 1
A_23_P82941	0.00176067	3.18852e-05	Significant	N.S.	Significant	1.29193	up	1.09458	up	1.1803	down	NM_006421	ARFGEF1	ADP-ribosylation factor guanine nucleotide-exchange factor 1 (brefeldin A-inhibited)
A_23_P8311	0.00507836	0.000310438	Significant	N.S.	Significant	1.68977	up	1.10027	up	1.53577	down	NM_016614	TDP2	tyrosyl-DNA phosphodiesterase 2
A_23_P83175	0.0270399	0.005498	Significant	N.S.	Significant	1.28525	up	1.0323	up	1.24503	down	NM_001010915	PTPLAD2	protein tyrosine phosphatase-like A domain containing 2
A_23_P83917	0.00104191	7.27295e-06	Significant	N.S.	Significant	1.24411	up	1.00132	up	1.24246	down	NM_012308	KDM2A	lysine (K)-specific demethylase 2A
A_23_P84154	0.0157199	0.00231695	Significant	N.S.	Significant	1.26368	up	1.01194	up	1.24877	down	NM_018460	ARHGAP15	Rho GTPase activating protein 15
A_23_P84448	0.0128525	0.00165875	Significant	N.S.	Significant	1.32018	up	1.06196	down	1.40199	down	NM_006000	TUBA4A	tubulin, alpha 4a
A_23_P84565	0.015962	0.00238779	Significant	N.S.	Significant	1.34161	down	1.05857	down	1.26738	up	NM_001722	POLR3D	polymerase (RNA) III (DNA directed) polypeptide D, 44kDa
A_23_P84651	0.0205132	0.00356691	Significant	N.S.	Significant	1.25214	up	1.06203	up	1.17901	down	NM_003418	CNBP	CCHC-type zinc finger, nucleic acid binding protein
A_23_P84836	0.0464111	0.0124326	Significant	N.S.	Significant	1.22215	up	1.01619	up	1.20267	down	NM_006310	NPEPPS	aminopeptidase puromycin sensitive
A_23_P84922	0.0158559	0.00235996	Significant	N.S.	Significant	1.30671	down	1.05688	down	1.23639	up	NM_018486	HDAC8	histone deacetylase 8
A_23_P85164	0.0134555	0.00180519	Significant	N.S.	Significant	1.279	up	1.02913	up	1.2428	down	NM_006730	DNASE1L1	deoxyribonuclease I-like 1
A_23_P85392	0.0106658	0.0012367	Significant	N.S.	Significant	1.20457	up	1.05809	up	1.13844	down	NM_007033	RER1	RER1 retention in endoplasmic reticulum 1 homolog (S. cerevisiae)
A_23_P85604	0.00759698	0.000673517	Significant	N.S.	Significant	1.30175	up	1.04322	up	1.24783	down	NM_025160	WDR26	WD repeat domain 26
A_23_P85716	0.00708088	0.000588301	Significant	N.S.	Significant	1.48043	up	1.0069	up	1.47027	down	NM_021642	FCGR2A	Fc fragment of IgG, low affinity IIa, receptor (CD32)
A_23_P86283	0.00459971	0.000258347	Significant	N.S.	Significant	1.3302	up	1.00721	down	1.33979	down	NM_006762	LAPTM5	lysosomal protein transmembrane 5
A_23_P86653	0.00662378	0.000518799	Significant	N.S.	Significant	1.53632	up	1.05014	up	1.46296	down	NM_002727	SRGN	serglycin
A_23_P86917	0.00178853	3.29551e-05	Significant	N.S.	Significant	1.5957	up	1.12373	up	1.42001	down	NM_003824	FADD	Fas (TNFRSF6)-associated via death domain
A_23_P87049	0.00394865	0.000190668	Significant	N.S.	Significant	1.43355	up	1.01306	down	1.45227	down	NM_003105	SORL1	sortilin-related receptor, L(DLR class) A repeats containing
A_23_P87329	0.0207702	0.00364318	Significant	N.S.	Significant	1.21908	down	1.04914	down	1.16198	up	NM_024662	NAT10	N-acetyltransferase 10 (GCN5-related)
A_23_P87560	0.0322022	0.0071471	Significant	N.S.	Significant	1.24455	up	1.01024	down	1.25729	down	NM_001731	BTG1	B-cell translocation gene 1, anti-proliferative
A_23_P87580	0.00510551	0.000314039	Significant	N.S.	Significant	1.37902	up	1.06185	up	1.2987	down	NM_012404	ANP32D	acidic (leucine-rich) nuclear phosphoprotein 32 family, member D
A_23_P87603	0.0180116	0.00290821	Significant	N.S.	Significant	1.16272	down	1.00157	up	1.16454	up	NM_134323	TARBP2	TAR (HIV-1) RNA binding protein 2
A_23_P87709	0.00712554	0.00059392	Significant	N.S.	Significant	1.68728	up	1.12249	up	1.50316	down	NM_024829	PLBD1	phospholipase B domain containing 1
A_23_P88222	0.00978188	0.00104607	Significant	N.S.	Significant	1.81338	down	1.21996	down	1.48642	up	NM_138790	PLD4	phospholipase D family, member 4
A_23_P88381	0.00639383	0.000487004	Significant	N.S.	Significant	1.46698	up	1.02974	up	1.42461	down	NM_001005743	NUMB	numb homolog (Drosophila)
A_23_P88420	0.0073681	0.000627554	Significant	N.S.	Significant	1.26123	up	1.10364	up	1.14279	down	NM_006156	NEDD8	neural precursor cell expressed, developmentally down-regulated 8
A_23_P88435	0.0344594	0.00796303	Significant	N.S.	Significant	1.17145	up	1.0167	up	1.15221	down	NM_005197	FOXN3	forkhead box N3
A_23_P88489	0.00280726	9.17924e-05	Significant	N.S.	Significant	2.78066	down	1.12222	down	2.47782	up	NM_172095	CATSPER2	cation channel, sperm associated 2
A_23_P88580	0.00411893	0.000208461	Significant	N.S.	Significant	1.38772	up	1.06149	up	1.30733	down	NM_006465	ARID3B	AT rich interactive domain 3B (BRIGHT-like)
A_23_P88963	0.00948168	0.000991736	Significant	N.S.	Significant	1.29493	up	1.00997	down	1.30785	down	NM_000034	ALDOA	aldolase A, fructose-bisphosphate
A_23_P89073	0.00133034	1.6467e-05	Significant	N.S.	Significant	1.44399	down	1.04081	down	1.38738	up	NM_145911	ZNF23	zinc finger protein 23 (KOX 16)
A_23_P89163	0.0118629	0.00146615	Significant	N.S.	Significant	1.14496	up	1.04289	up	1.09787	down	NM_001013839	EXOC7	exocyst complex component 7
A_23_P89187	0.0136097	0.00183869	Significant	N.S.	Significant	1.2334	up	1.04636	down	1.29058	down	NM_006148	LASP1	LIM and SH3 protein 1
A_23_P89343	0.0238604	0.00452592	Significant	N.S.	Significant	1.3055	up	1.01192	up	1.29013	down	NM_152244	SNX11	sorting nexin 11
A_23_P89460	0.0197852	0.00337848	Significant	N.S.	Significant	1.13764	up	1.0033	up	1.13391	down	NM_012138	AATF	apoptosis antagonizing transcription factor
A_23_P89941	0.00286814	9.62063e-05	Significant	N.S.	Significant	1.56181	up	1.18559	up	1.31733	down	NM_001800	CDKN2D	cyclin-dependent kinase inhibitor 2D (p19, inhibits CDK4)
A_23_P90014	0.017058	0.00266633	Significant	N.S.	Significant	1.25643	up	1.10033	down	1.38248	down	NM_001080452	GPR108	G protein-coupled receptor 108
A_23_P90542	0.0252773	0.00494419	Significant	N.S.	Significant	1.49515	down	1.12125	down	1.33346	up	NM_152606	ZNF540	zinc finger protein 540
A_23_P9056	0.00953312	0.00100131	Significant	N.S.	Significant	1.30563	up	1.08455	up	1.20384	down	NM_014781	RB1CC1	RB1-inducible coiled-coil 1
A_23_P90626	0.00821476	0.000764874	Significant	N.S.	Significant	1.28196	up	1.04819	up	1.22302	down	NM_004288	CYTIP	cytohesin 1 interacting protein
A_23_P91293	0.00176067	3.21796e-05	Significant	N.S.	Significant	1.21021	up	1.00423	up	1.20512	down	NM_004738	VAPB	VAMP (vesicle-associated membrane protein)-associated protein B and C
A_23_P91390	0.00845992	0.000807715	Significant	N.S.	Significant	1.76257	up	1.12174	down	1.97715	down	NM_000361	THBD	thrombomodulin
A_23_P91657	0.0248383	0.004809	Significant	N.S.	Significant	1.14763	up	1.01367	up	1.13216	down	NM_013986	EWSR1	Ewing sarcoma breakpoint region 1
A_23_P92012	0.00876393	0.000861917	Significant	N.S.	Significant	1.36834	down	1.11186	down	1.23068	up	NM_025265	TSEN2	tRNA splicing endonuclease 2 homolog (S. cerevisiae)
A_23_P92082	0.00428037	0.000224407	Significant	N.S.	Significant	1.47592	up	1.08697	up	1.35783	down	NM_001064	TKT	transketolase
A_23_P92154	0.0186419	0.00308401	Significant	N.S.	Significant	1.21375	up	1.00122	up	1.21227	down	NM_003925	MBD4	methyl-CpG binding domain protein 4
A_23_P92499	0.0129254	0.001684	Significant	N.S.	Significant	1.53159	up	1.07825	up	1.42043	down	NM_003264	TLR2	toll-like receptor 2
A_23_P9255	0.00347446	0.000145313	Significant	N.S.	Significant	1.39503	up	1.06164	up	1.31403	down	NM_003177	SYK	spleen tyrosine kinase
A_23_P92642	0.0255829	0.00504396	Significant	N.S.	Significant	1.15752	up	1.01552	up	1.13983	down	NM_024668	ANKHD1	ankyrin repeat and KH domain containing 1
A_23_P92754	0.00239777	6.60447e-05	Significant	N.S.	Significant	1.37539	up	1.07581	up	1.27847	down	NM_213647	FGFR4	fibroblast growth factor receptor 4
A_23_P9280	0.0187926	0.00313276	Significant	N.S.	Significant	1.32829	up	1.08454	down	1.44059	down	NR_029410	LOC389765	kinesin family member 27 pseudogene
A_23_P92895	0.0162221	0.00244932	Significant	N.S.	Significant	1.15214	up	1.01234	down	1.16636	down	NM_018047	RBM22	RNA binding motif protein 22
A_23_P9293	0.006946	0.000566924	Significant	N.S.	Significant	1.58954	up	1.05235	up	1.51047	down	NM_004817	TJP2	tight junction protein 2 (zona occludens 2)
A_23_P93046	0.0023844	6.50722e-05	Significant	N.S.	Significant	1.37881	up	1.09743	up	1.2564	down	NM_007277	EXOC3	exocyst complex component 3
A_23_P93180	0.0202457	0.00349474	Significant	N.S.	Significant	1.46532	up	1.043	up	1.40491	down	NM_003526	HIST1H2BC	histone cluster 1, H2bc
A_23_P93311	0.00792097	0.000719784	Significant	N.S.	Significant	1.63184	down	1.12974	down	1.44443	up	NM_013993	DDR1	discoidin domain receptor tyrosine kinase 1
A_23_P93360	0.0182268	0.00296144	Significant	N.S.	Significant	1.26642	up	1.0846	down	1.37356	down	NM_001136	AGER	advanced glycosylation end product-specific receptor
A_23_P93383	0.0104381	0.00118623	Significant	N.S.	Significant	1.3811	up	1.0463	down	1.44505	down	NM_004761	RGL2	ral guanine nucleotide dissociation stimulator-like 2
A_23_P93389	0.00122826	1.32734e-05	Significant	N.S.	Significant	1.42152	up	1.11927	up	1.27005	down	NM_006703	NUDT3	nudix (nucleoside diphosphate linked moiety X)-type motif 3
A_23_P93823	0.0318441	0.00703312	Significant	N.S.	Significant	1.24047	up	1.02021	up	1.2159	down	NM_181471	RFC2	replication factor C (activator 1) 2, 40kDa
A_23_P94230	0.0134393	0.00179978	Significant	N.S.	Significant	1.54739	up	1.07396	up	1.44082	down	NM_015364	LY96	lymphocyte antigen 96
A_23_P94494	0.0176094	0.00280683	Significant	N.S.	Significant	1.3511	up	1.07596	up	1.25572	down	NM_007005	TLE4	transducin-like enhancer of split 4 (E(sp1) homolog, Drosophila)
A_23_P94762	0.00425281	0.000222064	Significant	N.S.	Significant	1.2392	down	1.10561	up	1.37006	up	NM_058230	ZNF354B	zinc finger protein 354B
A_23_P94932	0.00108989	9.39284e-06	Significant	N.S.	Significant	1.33736	up	1.11029	up	1.20452	down	NM_015702	MMADHC	methylmalonic aciduria (cobalamin deficiency) cblD type, with homocystinuria
A_23_P95130	0.0139195	0.00191113	Significant	N.S.	Significant	1.70135	up	1.17204	up	1.45161	down	NM_207113	SLC37A3	solute carrier family 37 (glycerol-3-phosphate transporter), member 3
A_23_P95165	0.0445896	0.0117412	Significant	N.S.	Significant	1.35413	up	1.02975	down	1.39442	down	NM_020210	SEMA4B	sema domain, immunoglobulin domain (Ig), transmembrane domain (TM) and short cytoplasmic domain, (semaphorin) 4B
A_23_P95594	0.00596669	0.000420197	Significant	N.S.	Significant	1.37294	up	1.13453	up	1.21014	down	NM_000662	NAT1	N-acetyltransferase 1 (arylamine N-acetyltransferase)
A_23_P96590	0.00325895	0.000125148	Significant	N.S.	Significant	1.72868	down	1.21615	down	1.42144	up	NM_014710	GPRASP1	G protein-coupled receptor associated sorting protein 1
A_23_P97265	0.00254516	7.5373e-05	Significant	N.S.	Significant	1.27053	down	1.07518	up	1.36604	up	NM_182679	GPATCH4	G patch domain containing 4
A_23_P97309	0.0270447	0.00550012	Significant	N.S.	Significant	1.20402	up	1.02067	up	1.17963	down	NM_001229	CASP9	caspase 9, apoptosis-related cysteine peptidase
A_23_P97532	0.00744393	0.000641528	Significant	N.S.	Significant	1.33299	up	1.12545	up	1.18441	down	NM_004781	VAMP3	vesicle-associated membrane protein 3 (cellubrevin)
A_23_P97632	0.00452663	0.000246879	Significant	N.S.	Significant	1.24795	down	1.05208	up	1.31295	up	NM_004446	EPRS	glutamyl-prolyl-tRNA synthetase
A_23_P97906	0.0127267	0.00163494	Significant	N.S.	Significant	1.36884	up	1.01876	down	1.39452	down	NM_012229	NT5C2	5'-nucleotidase, cytosolic II
A_23_P97932	0.0106209	0.00122806	Significant	N.S.	Significant	1.5929	up	1.11519	up	1.42837	down	NM_012228	MSRB2	methionine sulfoxide reductase B2
A_23_P98085	0.00130964	1.57129e-05	Significant	N.S.	Significant	1.66464	up	1.11513	up	1.49277	down	NM_000314	PTEN	phosphatase and tensin homolog
A_23_P98218	0.00328193	0.000126863	Significant	N.S.	Significant	1.22794	up	1.08345	up	1.13336	down	NM_016403	CWC15	CWC15 spliceosome-associated protein homolog (S. cerevisiae)
A_23_P98232	0.0393148	0.00976075	Significant	N.S.	Significant	1.14929	up	1.03627	down	1.19098	down	NM_006782	ZFPL1	zinc finger protein-like 1
A_23_P98910	0.0086248	0.000833116	Significant	N.S.	Significant	1.46105	up	1.13471	up	1.28761	down	NM_006152	LRMP	lymphoid-restricted membrane protein
A_23_P98930	0.0316461	0.00694328	Significant	N.S.	Significant	1.33615	up	1.03389	up	1.29236	down	NM_018169	C12orf35	chromosome 12 open reading frame 35
A_23_P99540	0.0064029	0.00049051	Significant	N.S.	Significant	1.34777	up	1.07309	up	1.25597	down	NM_004926	ZFP36L1	zinc finger protein 36, C3H type-like 1
A_23_P99661	0.00558661	0.000374077	Significant	N.S.	Significant	1.76856	up	1.11079	down	1.9645	down	NM_018071	ARHGEF40	Rho guanine nucleotide exchange factor (GEF) 40
A_23_P99917	0.0220253	0.00400849	Significant	N.S.	Significant	1.12517	up	1.03233	up	1.08993	down	NM_032856	WDR73	WD repeat domain 73
A_24_P101402	0.00999486	0.00108961	Significant	N.S.	Significant	1.15786	down	1.10007	up	1.27373	up	NM_006392	NOP56	NOP56 ribonucleoprotein homolog (yeast)
A_24_P101800	0.0346555	0.00806105	Significant	N.S.	Significant	1.3321	down	1.03624	up	1.38038	up	XM_003118803
A_24_P10233	0.00588987	0.000413291	Significant	N.S.	Significant	1.86188	up	1.0353	down	1.9276	down	NM_014326	DAPK2	death-associated protein kinase 2
A_24_P102821	0.0168283	0.00259843	Significant	N.S.	Significant	1.46881	up	1.04213	down	1.53069	down	NM_000952	PTAFR	platelet-activating factor receptor
A_24_P103025	0.00539717	0.000349764	Significant	N.S.	Significant	1.21793	up	1.02374	down	1.24685	down	NM_006196	PCBP1	poly(rC) binding protein 1
A_24_P105298	0.00875123	0.000859193	Significant	N.S.	Significant	1.21483	up	1.02756	up	1.18225	down	NM_002107	H3F3A	H3 histone, family 3A
A_24_P106357	0.0301613	0.00642445	Significant	N.S.	Significant	1.22763	down	1.01721	down	1.20686	up	NM_139281	WDR36	WD repeat domain 36
A_24_P10657	0.0151414	0.00218507	Significant	N.S.	Significant	1.27016	up	1.0573	down	1.34294	down	NM_020428	SLC44A2	solute carrier family 44, member 2
A_24_P107941	0.00500827	0.000303583	Significant	N.S.	Significant	1.51069	up	1.13608	up	1.32974	down	NM_024598	C16orf57	chromosome 16 open reading frame 57
A_24_P108301	0.0150103	0.00215601	Significant	N.S.	Significant	1.26161	down	1.10917	up	1.39934	up	NM_173630	RTTN	rotatin
A_24_P108863	0.0218675	0.00396592	Significant	N.S.	Significant	1.65804	down	1.12205	down	1.47769	up	NM_001037540	SCML1	sex comb on midleg-like 1 (Drosophila)
A_24_P109071	0.0151871	0.00219553	Significant	N.S.	Significant	1.62462	up	1.03233	up	1.57374	down	NM_017576	KIF27	kinesin family member 27
A_24_P109633	0.000756533	3.13913e-06	Significant	N.S.	Significant	1.83785	up	1.09762	up	1.67439	down	NM_001142594	ITPK1	inositol-tetrakisphosphate 1-kinase
A_24_P110273	0.0228583	0.00424508	Significant	N.S.	Significant	1.22294	up	1.03922	down	1.2709	down
A_24_P110914	0.00431784	0.000228378	Significant	N.S.	Significant	1.25382	down	1.1122	down	1.12733	up	NR_024458	LOC100190939	uncharacterized LOC100190939
A_24_P110983	0.00723377	0.000610276	Significant	N.S.	Significant	1.23054	down	1.08827	up	1.33917	up	NM_005465	AKT3	v-akt murine thymoma viral oncogene homolog 3 (protein kinase B, gamma)
A_24_P111134	0.0120941	0.00151132	Significant	N.S.	Significant	1.25644	down	1.04788	down	1.19904	up	NM_013382	POMT2	protein-O-mannosyltransferase 2
A_24_P111511	0.00298183	0.000108241	Significant	N.S.	Significant	1.21447	down	1.00614	up	1.22193	up	NM_024753	TTC21B	tetratricopeptide repeat domain 21B
A_24_P111912	0.00250713	7.29222e-05	Significant	N.S.	Significant	1.29496	up	1.11886	up	1.1574	down	NM_032042	FAM172A	family with sequence similarity 172, member A
A_24_P112087	0.00674271	0.000541217	Significant	N.S.	Significant	1.40482	down	1.07934	down	1.30156	up	NM_014034	ASF1A	ASF1 anti-silencing function 1 homolog A (S. cerevisiae)
A_24_P113686	0.0215629	0.00387723	Significant	N.S.	Significant	1.28562	down	1.03896	down	1.23742	up	NM_017953	ZNHIT6	zinc finger, HIT-type containing 6
A_24_P114255	0.0141245	0.00194734	Significant	N.S.	Significant	1.40825	up	1.11485	down	1.56999	down	NM_138799	MBOAT2	membrane bound O-acyltransferase domain containing 2
A_24_P11462	0.0150025	0.00215427	Significant	N.S.	Significant	1.49177	down	1.09757	down	1.35916	up	NM_052998	ADC	arginine decarboxylase
A_24_P116378	0.019659	0.00334944	Significant	N.S.	Significant	1.21783	down	1.00656	up	1.22582	up	NM_001018090	GCOM1	GRINL1A complex locus 1
A_24_P116669	0.00639312	0.000484798	Significant	N.S.	Significant	1.52484	up	1.0035	up	1.51953	down	NM_138793	CANT1	calcium activated nucleotidase 1
A_24_P116909	0.00381972	0.000177181	Significant	N.S.	Significant	1.44594	down	1.08685	down	1.3304	up	NM_006785	MALT1	mucosa associated lymphoid tissue lymphoma translocation gene 1
A_24_P11791	0.00288427	9.72348e-05	Significant	N.S.	Significant	1.39531	up	1.13235	up	1.23223	down	NM_002268	KPNA4	karyopherin alpha 4 (importin alpha 3)
A_24_P118591	0.0331755	0.0075234	Significant	N.S.	Significant	1.17113	down	1.00682	up	1.17913	up
A_24_P119131	0.0346965	0.00807616	Significant	N.S.	Significant	1.57392	down	1.00501	up	1.58181	up	NM_001080825	TMEM120B	transmembrane protein 120B
A_24_P120115	0.0349127	0.00814891	Significant	N.S.	Significant	1.27258	up	1.08307	down	1.37829	down	NM_003879	CFLAR	CASP8 and FADD-like apoptosis regulator
A_24_P120934	0.0111355	0.00132109	Significant	N.S.	Significant	1.55353	up	1.06738	up	1.45546	down	NM_006705	GADD45G	growth arrest and DNA-damage-inducible, gamma
A_24_P12281	0.0179103	0.00288038	Significant	N.S.	Significant	1.22218	down	1.02452	up	1.25214	up	NM_007077	AP4S1	adaptor-related protein complex 4, sigma 1 subunit
A_24_P12539	0.0157531	0.002328	Significant	N.S.	Significant	1.27137	up	1.00545	up	1.26449	down	NM_015483	KBTBD2	kelch repeat and BTB (POZ) domain containing 2
A_24_P125881	0.00395593	0.000192357	Significant	N.S.	Significant	1.34062	up	1.13243	up	1.18385	down	NM_005137	DGCR2	DiGeorge syndrome critical region gene 2
A_24_P126181	0.00395593	0.000192332	Significant	N.S.	Significant	1.27329	down	1.06482	down	1.19578	up	NM_176880	NR2C2AP	nuclear receptor 2C2-associated protein
A_24_P126691	0.00982987	0.00105603	Significant	N.S.	Significant	1.19752	down	1.07075	down	1.11839	up
A_24_P126741	0.00351864	0.000148945	Significant	N.S.	Significant	1.54566	up	1.05423	up	1.46615	down
A_24_P127564	0.0275775	0.00566671	Significant	N.S.	Significant	1.60252	up	1.18777	down	1.90343	down	NR_024330	LINC00085	long intergenic non-protein coding RNA 85
A_24_P130792	0.0108167	0.00126246	Significant	N.S.	Significant	1.22122	down	1.0165	down	1.2014	up	NM_199044	NSUN4	NOP2/Sun domain family, member 4
A_24_P132787	0.00357473	0.000154025	Significant	N.S.	Significant	1.33221	up	1.14384	up	1.16469	down	NM_021252	RAB18	RAB18, member RAS oncogene family
A_24_P13311	0.00600313	0.000425299	Significant	N.S.	Significant	1.39926	up	1.04171	down	1.45762	down	NM_145648	SLC15A4	solute carrier family 15, member 4
A_24_P134195	0.0221648	0.00404418	Significant	N.S.	Significant	1.41278	up	1.03105	down	1.45664	down	NM_001020818	MYADM	myeloid-associated differentiation marker
A_24_P135391	0.0116623	0.0014278	Significant	N.S.	Significant	1.27342	down	1.02886	down	1.23771	up
A_24_P135444	0.037125	0.00893504	Significant	N.S.	Significant	1.13947	up	1.01094	down	1.15193	down	NM_001144	AMFR	autocrine motility factor receptor
A_24_P136470	0.00605532	0.000431811	Significant	N.S.	Significant	1.27548	up	1.07214	up	1.18966	down	NR_027795	BTN2A3P	butyrophilin, subfamily 2, member A3, pseudogene
A_24_P136641	0.00299701	0.000110025	Significant	N.S.	Significant	1.58484	up	1.16913	up	1.35557	down	NR_033991	LOC100129250	uncharacterized LOC100129250
A_24_P136866	0.0112016	0.00133827	Significant	N.S.	Significant	1.5732	up	1.15043	up	1.36749	down	NM_021097	SLC8A1	solute carrier family 8 (sodium/calcium exchanger), member 1
A_24_P137897	0.0177291	0.00283116	Significant	N.S.	Significant	1.46879	up	1.01086	up	1.453	down	NM_001007245	IFRD1	interferon-related developmental regulator 1
A_24_P138022	0.00262023	8.16919e-05	Significant	N.S.	Significant	1.40161	up	1.1157	up	1.25626	down	NM_014612	FAM120A	family with sequence similarity 120A
A_24_P139094	0.0175162	0.00278531	Significant	N.S.	Significant	1.14347	up	1.05288	down	1.20393	down	NM_003025	SH3GL1	SH3-domain GRB2-like 1
A_24_P139943	0.0221648	0.00404363	Significant	N.S.	Significant	1.30891	up	1.032	up	1.26833	down	NM_022460	HS1BP3	HCLS1 binding protein 3
A_24_P140204	0.00459971	0.000258744	Significant	N.S.	Significant	1.43002	up	1.04961	up	1.36244	down	NM_017771	PXK	PX domain containing serine/threonine kinase
A_24_P141332	0.00450909	0.00024497	Significant	N.S.	Significant	1.44143	up	1.16489	up	1.23739	down	NM_172171	CAMK2G	calcium/calmodulin-dependent protein kinase II gamma
A_24_P142743	0.00290496	9.83005e-05	Significant	N.S.	Significant	1.42613	up	1.00808	up	1.4147	down	NM_004368	CNN2	calponin 2
A_24_P144773	0.00201278	4.40923e-05	Significant	N.S.	Significant	1.41727	up	1.02147	down	1.4477	down	NM_144726	RNF145	ring finger protein 145
A_24_P146211	0.0292711	0.006152	Significant	N.S.	Significant	1.45376	up	1.08626	up	1.33832	down	NM_021063	HIST1H2BD	histone cluster 1, H2bd
A_24_P147252	0.000983318	6.1808e-06	Significant	N.S.	Significant	1.4295	down	1.09354	down	1.30723	up	NM_145911	ZNF23	zinc finger protein 23 (KOX 16)
A_24_P14731	0.0429082	0.0110876	Significant	N.S.	Significant	1.5826	down	1.01999	down	1.5516	up	NM_013271	PCSK1N	proprotein convertase subtilisin/kexin type 1 inhibitor
A_24_P148499	0.0313261	0.00683174	Significant	N.S.	Significant	1.22571	up	1.0351	up	1.18415	down	NM_033358	CASP8	caspase 8, apoptosis-related cysteine peptidase
A_24_P149395	0.00245958	6.99844e-05	Significant	N.S.	Significant	1.37346	up	1.00314	down	1.37777	down	NM_015610	WIPI2	WD repeat domain, phosphoinositide interacting 2
A_24_P150874	0.00600314	0.000425553	Significant	N.S.	Significant	1.31806	up	1.11501	up	1.18211	down	NM_006572	GNA13	guanine nucleotide binding protein (G protein), alpha 13
A_24_P151	0.0101049	0.00111247	Significant	N.S.	Significant	1.27069	up	1.05165	up	1.20828	down	NM_003636	KCNAB2	potassium voltage-gated channel, shaker-related subfamily, beta member 2
A_24_P153043	0.0318006	0.00700922	Significant	N.S.	Significant	1.18731	down	1.02968	up	1.22254	up	NR_000029	RPL23AP7	ribosomal protein L23a pseudogene 7
A_24_P153840	0.00393284	0.000188191	Significant	N.S.	Significant	1.38117	up	1.02134	up	1.3523	down	NM_033086	FGD3	FYVE, RhoGEF and PH domain containing 3
A_24_P156886	0.0025837	7.81949e-05	Significant	N.S.	Significant	1.35827	up	1.15381	up	1.1772	down	NM_001031725	DDX59	DEAD (Asp-Glu-Ala-Asp) box polypeptide 59
A_24_P15821	0.00723535	0.000610715	Significant	N.S.	Significant	1.16223	up	1.02709	up	1.13158	down
A_24_P158385	0.045466	0.0120661	Significant	N.S.	Significant	1.20074	down	1.03235	down	1.16311	up	NM_138462	ZMYND19	zinc finger, MYND-type containing 19
A_24_P158903	0.040094	0.0100443	Significant	N.S.	Significant	1.21605	up	1.00971	up	1.20435	down	NM_016123	IRAK4	interleukin-1 receptor-associated kinase 4
A_24_P159181	0.0148577	0.00212162	Significant	N.S.	Significant	1.23649	down	1.02183	down	1.21007	up	NM_005707	PDCD7	programmed cell death 7
A_24_P159837	0.00474885	0.000277456	Significant	N.S.	Significant	1.3524	down	1.04629	down	1.29258	up	AB209226	ZNF302	zinc finger protein 302
A_24_P160969	0.0304524	0.00652506	Significant	N.S.	Significant	1.60192	up	1.03278	up	1.55108	down	NM_001076787	TP53I11	tumor protein p53 inducible protein 11
A_24_P161403	0.0379521	0.00924576	Significant	N.S.	Significant	1.11406	up	1.01695	up	1.09549	down
A_24_P161463	0.00161234	2.37565e-05	Significant	N.S.	Significant	1.33419	up	1.11677	up	1.19469	down	NR_003605	ZNFX1-AS1	ZNFX1 antisense RNA 1 (non-protein coding)
A_24_P161973	0.0108626	0.00127391	Significant	N.S.	Significant	1.3309	up	1.01644	up	1.30937	down	NM_015205	ATP11A	ATPase, class VI, type 11A
A_24_P16214	0.0311349	0.00675678	Significant	N.S.	Significant	1.33746	down	1.01569	down	1.31679	up	AK090827	LOC100506930	uncharacterized LOC100506930
A_24_P16340	0.00298183	0.000108712	Significant	N.S.	Significant	1.3402	down	1.0939	down	1.22515	up
A_24_P163920	0.00292475	9.997e-05	Significant	N.S.	Significant	1.5302	up	1.20339	up	1.27158	down	NM_032228	FAR1	fatty acyl CoA reductase 1
A_24_P165423	0.0147383	0.00209639	Significant	N.S.	Significant	1.66861	up	1.0981	up	1.51955	down	NM_052960	RBP7	retinol binding protein 7, cellular
A_24_P166397	0.0300799	0.00639664	Significant	N.S.	Significant	1.94667	up	1.14397	up	1.70168	down	NM_014809	KIAA0319	KIAA0319
A_24_P167473	0.00104191	7.00913e-06	Significant	N.S.	Significant	1.4446	up	1.15721	up	1.24835	down	NM_005719	ARPC3	actin related protein 2/3 complex, subunit 3, 21kDa
A_24_P167683	0.0250095	0.00486433	Significant	N.S.	Significant	1.28814	up	1.02236	down	1.31695	down	NM_014216	ITPK1	inositol-tetrakisphosphate 1-kinase
A_24_P169773	0.00948168	0.000990824	Significant	N.S.	Significant	1.19119	up	1.01958	down	1.21452	down	NM_198495	CTAGE4	CTAGE family, member 4
A_24_P175612	0.025323	0.0049611	Significant	N.S.	Significant	1.617	down	1.10179	down	1.46762	up	NM_178858	SFXN2	sideroflexin 2
A_24_P175909	0.00395593	0.000192094	Significant	N.S.	Significant	1.28252	up	1.06768	up	1.20122	down	NM_004990	MARS	methionyl-tRNA synthetase
A_24_P1773	0.0349596	0.0081751	Significant	N.S.	Significant	1.19378	down	1.0172	up	1.21431	up	NM_031490	LONP2	lon peptidase 2, peroxisomal
A_24_P178423	0.00241412	6.6721e-05	Significant	N.S.	Significant	1.27058	up	1.02204	up	1.24319	down	NM_031314	HNRNPC	heterogeneous nuclear ribonucleoprotein C (C1/C2)
A_24_P178654	0.0377967	0.0091909	Significant	N.S.	Significant	1.2185	down	1.00003	down	1.21847	up
A_24_P17870	0.0490765	0.0135074	Significant	N.S.	Significant	1.27885	up	1.0168	up	1.25772	down	NR_040662	HCP5	HLA complex P5 (non-protein coding)
A_24_P179611	0.00499391	0.000302112	Significant	N.S.	Significant	1.23672	up	1.04396	up	1.18464	down	NM_003292	TPR	translocated promoter region (to activated MET oncogene)
A_24_P181422	0.000655095	1.13467e-06	Significant	N.S.	Significant	2.68527	down	1.335	down	2.01144	up	NM_172097	CATSPER2	cation channel, sperm associated 2
A_24_P181506	0.000768341	3.41779e-06	Significant	N.S.	Significant	1.323	up	1.05431	up	1.25485	down	NM_014699	ZNF646	zinc finger protein 646
A_24_P181677	0.00749743	0.000653828	Significant	N.S.	Significant	1.35891	up	1.031	down	1.40103	down	NM_025078	PQLC1	PQ loop repeat containing 1
A_24_P184555	0.00244685	6.82237e-05	Significant	N.S.	Significant	1.40724	up	1.13702	up	1.23766	down	NM_002859	PXN	paxillin
A_24_P185036	0.00293646	0.000102655	Significant	N.S.	Significant	1.38441	down	1.13947	down	1.21496	up	NM_018348	FTSJD1	FtsJ methyltransferase domain containing 1
A_24_P186342	0.0143219	0.00199818	Significant	N.S.	Significant	1.66665	down	1.15443	down	1.4437	up	NM_020917	ZFP14	zinc finger protein 14 homolog (mouse)
A_24_P186346	0.0336375	0.00767363	Significant	N.S.	Significant	1.25615	up	1.00597	up	1.24869	down	NM_022662	ANAPC1	anaphase promoting complex subunit 1
A_24_P186986	0.0456608	0.0121429	Significant	N.S.	Significant	1.09301	down	1.00894	down	1.08333	up
A_24_P187023	0.0126569	0.00162072	Significant	N.S.	Significant	1.23434	down	1.00426	up	1.2396	up
A_24_P187119	0.00250685	7.25549e-05	Significant	N.S.	Significant	1.59329	down	1.08865	down	1.46355	up	AK098491
A_24_P187948	0.00205502	4.63755e-05	Significant	N.S.	Significant	1.57571	up	1.15103	up	1.36896	down	NM_197966	BID	BH3 interacting domain death agonist
A_24_P18802	0.00105904	7.82951e-06	Significant	N.S.	Significant	1.33362	up	1.07415	up	1.24156	down	NM_020857	VPS18	vacuolar protein sorting 18 homolog (S. cerevisiae)
A_24_P189458	0.0253539	0.0049731	Significant	N.S.	Significant	1.13931	down	1.01947	up	1.16149	up	NM_017615	NSMCE4A	non-SMC element 4 homolog A (S. cerevisiae)
A_24_P191417	0.0291741	0.00612421	Significant	N.S.	Significant	1.23861	up	1.02819	up	1.20465	down	NM_005966	NAB1	NGFI-A binding protein 1 (EGR1 binding protein 1)
A_24_P192197	0.0468774	0.0126189	Significant	N.S.	Significant	1.13227	down	1.00505	down	1.12658	up	NM_130395	WRNIP1	Werner helicase interacting protein 1
A_24_P192914	0.0117139	0.00143857	Significant	N.S.	Significant	1.38786	up	1.05241	up	1.31874	down	NM_153206	AMICA1	adhesion molecule, interacts with CXADR antigen 1
A_24_P194154	0.00170609	2.78211e-05	Significant	N.S.	Significant	1.44391	up	1.14843	up	1.25729	down	NM_002911	UPF1	UPF1 regulator of nonsense transcripts homolog (yeast)
A_24_P194714	0.00574179	0.000394898	Significant	N.S.	Significant	1.44199	up	1.14339	up	1.26115	down	NM_182565	FAM100B	family with sequence similarity 100, member B
A_24_P195037	0.00670372	0.000534721	Significant	N.S.	Significant	1.25935	up	1.08591	up	1.15971	down	NM_198077	C1orf52	chromosome 1 open reading frame 52
A_24_P195724	0.00628404	0.000466438	Significant	N.S.	Significant	1.31322	down	1.0243	up	1.34513	up
A_24_P196704	0.0111565	0.00132549	Significant	N.S.	Significant	1.15542	up	1.03255	up	1.119	down	NM_182931	MLL5	myeloid/lymphoid or mixed-lineage leukemia 5 (trithorax homolog, Drosophila)
A_24_P202567	0.0145883	0.00206178	Significant	N.S.	Significant	1.15456	up	1.00243	down	1.15736	down	NM_025194	ITPKC	inositol-trisphosphate 3-kinase C
A_24_P203814	0.0484132	0.0132614	Significant	N.S.	Significant	1.25084	down	1.02661	up	1.28412	up
A_24_P20383	0.0269058	0.0054605	Significant	N.S.	Significant	1.14976	up	1.00431	down	1.15471	down	NM_005718	ARPC4	actin related protein 2/3 complex, subunit 4, 20kDa
A_24_P203953	0.0486942	0.0133651	Significant	N.S.	Significant	1.32976	down	1.0273	down	1.29442	up	BC037281	LOC439951	uncharacterized LOC439951
A_24_P203964	0.0204453	0.00354301	Significant	N.S.	Significant	1.52978	down	1.10463	down	1.38487	up	NR_029426	SMA4	glucuronidase, beta pseudogene
A_24_P204144	0.00600313	0.000425125	Significant	N.S.	Significant	1.24413	down	1.07343	down	1.15902	up
A_24_P204214	0.00749743	0.00065265	Significant	N.S.	Significant	1.15385	up	1.02974	up	1.12052	down	NM_006311	NCOR1	nuclear receptor corepressor 1
A_24_P206344	0.00328514	0.000127681	Significant	N.S.	Significant	1.47265	up	1.08833	up	1.35313	down	NM_152557	ZNF746	zinc finger protein 746
A_24_P206736	0.00985759	0.00106078	Significant	N.S.	Significant	1.28187	up	1.09629	up	1.16929	down	NM_003442	ZNF143	zinc finger protein 143
A_24_P207479	0.0145593	0.00205309	Significant	N.S.	Significant	1.26598	up	1.05166	down	1.33137	down	NM_133328	DEDD2	death effector domain containing 2
A_24_P208045	0.00417774	0.00021498	Significant	N.S.	Significant	1.32265	up	1.0771	up	1.22797	down	NM_025191	EDEM3	ER degradation enhancer, mannosidase alpha-like 3
A_24_P210399	0.0144786	0.0020382	Significant	N.S.	Significant	1.28133	up	1.07431	up	1.1927	down	NM_004800	TM9SF2	transmembrane 9 superfamily member 2
A_24_P212127	0.0172365	0.00271462	Significant	N.S.	Significant	1.32907	up	1.09943	up	1.20888	down	NM_006954	ZNF33A	zinc finger protein 33A
A_24_P212129	0.0129543	0.00168996	Significant	N.S.	Significant	1.32181	up	1.02271	up	1.29246	down	NM_006974	ZNF33A	zinc finger protein 33A
A_24_P212481	0.0061858	0.00044817	Significant	N.S.	Significant	1.58101	up	1.09308	up	1.44637	down	NM_024717	MCTP1	multiple C2 domains, transmembrane 1
A_24_P213354	0.033607	0.007661	Significant	N.S.	Significant	1.18323	down	1.0482	up	1.24026	up
A_24_P214858	0.0350347	0.00820106	Significant	N.S.	Significant	1.42399	up	1.0201	down	1.4526	down	NM_024807	TREML2	triggering receptor expressed on myeloid cells-like 2
A_24_P216087	0.00363808	0.000160302	Significant	N.S.	Significant	1.19463	up	1.02917	up	1.16077	down	NM_019088	PAF1	Paf1, RNA polymerase II associated factor, homolog (S. cerevisiae)
A_24_P216253	0.00619519	0.000450159	Significant	N.S.	Significant	1.20917	up	1.02538	down	1.23986	down	NM_014902	DLGAP4	discs, large (Drosophila) homolog-associated protein 4
A_24_P216654	0.00922884	0.000948348	Significant	N.S.	Significant	1.3504	up	1.11438	up	1.21179	down	NM_003101	SOAT1	sterol O-acyltransferase 1
A_24_P216681	0.00746362	0.000646694	Significant	N.S.	Significant	1.23687	up	1.04056	up	1.18866	down	NM_032881	LSM10	LSM10, U7 small nuclear RNA associated
A_24_P217848	0.0083939	0.000793878	Significant	N.S.	Significant	1.32327	up	1.02379	up	1.29252	down	NM_003510	HIST1H2AK	histone cluster 1, H2ak
A_24_P218006	0.00294191	0.000103777	Significant	N.S.	Significant	1.53314	down	1.18998	down	1.28837	up	NM_032317	DNAJC30	DnaJ (Hsp40) homolog, subfamily C, member 30
A_24_P21831	0.0170968	0.00267673	Significant	N.S.	Significant	1.30652	down	1.04492	down	1.25035	up	NM_019591	ZNF26	zinc finger protein 26
A_24_P219378	0.00754529	0.000666084	Significant	N.S.	Significant	1.23837	up	1.06686	up	1.16077	down	NM_020764	CASKIN1	CASK interacting protein 1
A_24_P219785	0.00445774	0.000240674	Significant	N.S.	Significant	1.36677	up	1.06839	up	1.27928	down	NM_005184	CALM3	calmodulin 3 (phosphorylase kinase, delta)
A_24_P220454	0.0327327	0.00734222	Significant	N.S.	Significant	1.32281	up	1.05844	up	1.24977	down	NM_181552	CUX1	cut-like homeobox 1
A_24_P22050	0.0242173	0.00462328	Significant	N.S.	Significant	1.61589	up	1.13924	up	1.41839	down	NM_017817	RAB20	RAB20, member RAS oncogene family
A_24_P220618	0.00130964	1.56296e-05	Significant	N.S.	Significant	1.22091	up	1.04309	up	1.17047	down	NM_015168	ZC3H4	zinc finger CCCH-type containing 4
A_24_P222599	0.00452875	0.0002479	Significant	N.S.	Significant	1.23938	up	1.03386	up	1.19879	down	NM_002613	PDPK1	3-phosphoinositide dependent protein kinase-1
A_24_P224727	0.0229116	0.00426626	Significant	N.S.	Significant	1.44176	up	1.06786	up	1.35014	down	NM_004364	CEBPA	CCAAT/enhancer binding protein (C/EBP), alpha
A_24_P224998	0.0070624	0.000584779	Significant	N.S.	Significant	1.55267	down	1.13342	down	1.3699	up
A_24_P225907	0.00524659	0.000330339	Significant	N.S.	Significant	1.33762	up	1.11536	up	1.19928	down	NM_206831	DPH3	DPH3, KTI11 homolog (S. cerevisiae)
A_24_P226108	0.0254697	0.00500334	Significant	N.S.	Significant	1.45098	up	1.09504	down	1.58889	down	NM_019027	RBM47	RNA binding motif protein 47
A_24_P226278	0.0160848	0.00241636	Significant	N.S.	Significant	1.28263	down	1.07383	down	1.19444	up	NM_015288	PHF15	PHD finger protein 15
A_24_P228717	0.00795839	0.000729908	Significant	N.S.	Significant	1.23267	up	1.06655	down	1.3147	down	NM_002872	RAC2	ras-related C3 botulinum toxin substrate 2 (rho family, small GTP binding protein Rac2)
A_24_P229151	0.0240088	0.00456523	Significant	N.S.	Significant	1.91397	down	1.15286	down	1.6602	up	D13076
A_24_P229531	0.00765489	0.000683018	Significant	N.S.	Significant	1.45041	up	1.02578	down	1.4878	down	NM_001031716	OBFC2A	oligonucleotide/oligosaccharide-binding fold containing 2A
A_24_P230916	0.00074798	2.97031e-06	Significant	N.S.	Significant	1.46625	up	1.12672	up	1.30134	down	NM_001077702	MIER1	mesoderm induction early response 1 homolog (Xenopus laevis)
A_24_P231057	0.00292259	9.97615e-05	Significant	N.S.	Significant	1.52809	up	1.10498	up	1.38291	down	NM_148894	BOD1L	biorientation of chromosomes in cell division 1-like
A_24_P232365	0.00260245	8.0052e-05	Significant	N.S.	Significant	1.4755	up	1.05734	up	1.39548	down	NM_019043	APBB1IP	amyloid beta (A4) precursor protein-binding, family B, member 1 interacting protein
A_24_P233786	0.0372458	0.00898065	Significant	N.S.	Significant	1.41296	up	1.05681	up	1.337	down	NM_052966	FAM129A	family with sequence similarity 129, member A
A_24_P233878	0.0023844	6.50567e-05	Significant	N.S.	Significant	1.16713	up	1.00887	up	1.15687	down	NM_017686	GDAP2	ganglioside induced differentiation associated protein 2
A_24_P233960	0.0195429	0.00332141	Significant	N.S.	Significant	1.30088	up	1.04754	down	1.36273	down	NM_030918	SNX27	sorting nexin family member 27
A_24_P234116	0.00360578	0.000157965	Significant	N.S.	Significant	1.30524	up	1.05679	up	1.23509	down	NM_017860	C1orf56	chromosome 1 open reading frame 56
A_24_P235266	0.0216275	0.00389978	Significant	N.S.	Significant	1.76288	up	1.09229	up	1.61393	down	NM_001001555	GRB10	growth factor receptor-bound protein 10
A_24_P235429	0.00521799	0.000327351	Significant	N.S.	Significant	1.97078	up	1.01801	down	2.00628	down	NM_005502	ABCA1	ATP-binding cassette, sub-family A (ABC1), member 1
A_24_P236799	0.00670988	0.000536598	Significant	N.S.	Significant	1.5481	up	1.04753	up	1.47785	down	NM_006868	RAB31	RAB31, member RAS oncogene family
A_24_P237036	0.0219185	0.00398443	Significant	N.S.	Significant	1.41004	up	1.04802	up	1.34542	down	NM_003807	TNFSF14	tumor necrosis factor (ligand) superfamily, member 14
A_24_P237443	0.0314564	0.00688105	Significant	N.S.	Significant	1.20561	up	1.00629	up	1.19807	down	NM_018990	SASH3	SAM and SH3 domain containing 3
A_24_P237753	0.0232748	0.00436863	Significant	N.S.	Significant	1.26597	down	1.04184	down	1.21513	up	NM_015354	NUP188	nucleoporin 188kDa
A_24_P240065	0.00201278	4.40478e-05	Significant	N.S.	Significant	1.40304	up	1.09081	up	1.28624	down	NM_016079	CHMP3	charged multivesicular body protein 3
A_24_P241183	0.0067159	0.00053793	Significant	N.S.	Significant	1.48884	down	1.03827	down	1.43396	up	NM_013269	CLEC2D	C-type lectin domain family 2, member D
A_24_P24142	0.014459	0.00203468	Significant	N.S.	Significant	1.24322	down	1.02748	down	1.20997	up
A_24_P244356	0.00670303	0.000533389	Significant	N.S.	Significant	1.53446	up	1.10343	up	1.39063	down	NM_170722	NLRX1	NLR family member X1
A_24_P244944	0.0141607	0.00196127	Significant	N.S.	Significant	1.52983	up	1.01432	up	1.50823	down	NM_018349	MCTP2	multiple C2 domains, transmembrane 2
A_24_P245322	0.0057885	0.000399598	Significant	N.S.	Significant	1.4497	up	1.06762	up	1.35788	down	NM_212472	PRKAR1A	protein kinase, cAMP-dependent, regulatory, type I, alpha (tissue specific extinguisher 1)
A_24_P246173	0.0198529	0.00339338	Significant	N.S.	Significant	1.25144	up	1.01666	down	1.27229	down	NM_004145	MYO9B	myosin IXB
A_24_P248053	0.024323	0.00465214	Significant	N.S.	Significant	1.20081	down	1.02161	up	1.22676	up	NM_052963	TOP1MT	topoisomerase (DNA) I, mitochondrial
A_24_P250535	0.00437285	0.000232958	Significant	N.S.	Significant	1.59484	up	1.12451	up	1.41825	down	NM_021156	TMX4	thioredoxin-related transmembrane protein 4
A_24_P250650	0.0363963	0.00867815	Significant	N.S.	Significant	1.20835	down	1.01694	down	1.18822	up	NM_013412	RABL2A	RAB, member of RAS oncogene family-like 2A
A_24_P252497	0.0191611	0.003229	Significant	N.S.	Significant	1.40734	up	1.01611	up	1.38502	down	NM_025195	TRIB1	tribbles homolog 1 (Drosophila)
A_24_P25346	0.0133315	0.00177318	Significant	N.S.	Significant	1.21277	down	1.02247	down	1.18612	up	NM_032830	CIRH1A	cirrhosis, autosomal recessive 1A (cirhin)
A_24_P255218	0.00292247	9.9387e-05	Significant	N.S.	Significant	1.36233	up	1.12329	up	1.2128	down	NM_000259	MYO5A	myosin VA (heavy chain 12, myoxin)
A_24_P256037	0.0486146	0.0133364	Significant	N.S.	Significant	1.15585	down	1.00319	up	1.15954	up
A_24_P256307	0.00533346	0.000341354	Significant	N.S.	Significant	1.19075	up	1.0247	down	1.22017	down	NM_001659	ARF3	ADP-ribosylation factor 3
A_24_P257108	0.000768341	3.35566e-06	Significant	N.S.	Significant	1.48418	up	1.13837	up	1.30377	down	NM_133484	TANK	TRAF family member-associated NFKB activator
A_24_P257416	0.0158559	0.00235982	Significant	N.S.	Significant	1.52555	up	1.09463	up	1.39367	down	NM_002089	CXCL2	chemokine (C-X-C motif) ligand 2
A_24_P259922	0.0186929	0.00309861	Significant	N.S.	Significant	1.24041	down	1.00724	up	1.2494	up	NM_006055	LANCL1	LanC lantibiotic synthetase component C-like 1 (bacterial)
A_24_P261259	0.0345155	0.00799934	Significant	N.S.	Significant	1.55787	up	1.01759	up	1.53094	down	NM_004566	PFKFB3	6-phosphofructo-2-kinase/fructose-2,6-biphosphatase 3
A_24_P261724	0.00238434	6.39626e-05	Significant	N.S.	Significant	1.38503	up	1.00338	down	1.3897	down	NM_014868	RNF10	ring finger protein 10
A_24_P261734	0.0183315	0.00298619	Significant	N.S.	Significant	1.34468	down	1.0903	down	1.23332	up	NM_030674	SLC38A1	solute carrier family 38, member 1
A_24_P26897	0.00376742	0.000171572	Significant	N.S.	Significant	1.54452	up	1.11674	up	1.38307	down	NM_005539	INPP5A	inositol polyphosphate-5-phosphatase, 40kDa
A_24_P269619	0.0158305	0.00235006	Significant	N.S.	Significant	1.23129	up	1.07202	up	1.14858	down	NM_001359	DECR1	2,4-dienoyl CoA reductase 1, mitochondrial
A_24_P270033	0.0152821	0.00221701	Significant	N.S.	Significant	1.65263	up	1.15521	up	1.43059	down	AK095399	MPZL3	myelin protein zero-like 3
A_24_P270144	0.00292259	9.97294e-05	Significant	N.S.	Significant	1.4892	up	1.20179	up	1.23916	down	NM_001040034	CD63	CD63 molecule
A_24_P270890	0.0142192	0.00197292	Significant	N.S.	Significant	1.29079	up	1.07316	up	1.20279	down	NM_001007226	SPOP	speckle-type POZ protein
A_24_P271014	0.0133081	0.0017659	Significant	N.S.	Significant	1.44139	up	1.09964	down	1.58502	down	NM_001042388	PPP4R1	protein phosphatase 4, regulatory subunit 1
A_24_P272160	0.00372652	0.000168135	Significant	N.S.	Significant	1.57058	up	1.09851	up	1.42973	down	AK092871	NBEAL2	neurobeachin-like 2
A_24_P27229	0.0407678	0.0102819	Significant	N.S.	Significant	1.32877	up	1.04269	down	1.3855	down	NM_015989	CSAD	cysteine sulfinic acid decarboxylase
A_24_P272352	0.0148768	0.00212647	Significant	N.S.	Significant	1.28378	up	1.08285	up	1.18555	down
A_24_P272967	0.0161883	0.0024408	Significant	N.S.	Significant	1.32753	up	1.02426	up	1.29608	down	NM_015060	AVL9	AVL9 homolog (S. cerevisiase)
A_24_P273245	0.0331594	0.00750453	Significant	N.S.	Significant	1.33075	up	1.03049	up	1.29138	down
A_24_P273666	0.0369752	0.00887554	Significant	N.S.	Significant	1.23193	up	1.02515	up	1.20171	down	NM_001077489	GNAS	GNAS complex locus
A_24_P274814	0.0385858	0.00948384	Significant	N.S.	Significant	1.29029	up	1.01743	up	1.26819	down	NM_030984	TBXAS1	thromboxane A synthase 1 (platelet)
A_24_P276463	0.018768	0.00312786	Significant	N.S.	Significant	1.27814	up	1.04339	down	1.33359	down	NR_027402	LINC00204B	long intergenic non-protein coding RNA 204B
A_24_P276628	0.00481322	0.000284371	Significant	N.S.	Significant	1.4444	up	1.18238	down	1.70783	down	NM_000310	PPT1	palmitoyl-protein thioesterase 1
A_24_P277295	0.00883183	0.000873234	Significant	N.S.	Significant	1.34073	up	1.04686	up	1.28071	down	NM_198490	RAB43	RAB43, member RAS oncogene family
A_24_P277747	0.0174461	0.00276752	Significant	N.S.	Significant	1.29124	up	1.00827	up	1.28065	down	NM_006586	CNPY3	canopy 3 homolog (zebrafish)
A_24_P277807	0.0103479	0.00116474	Significant	N.S.	Significant	1.25654	up	1.02106	up	1.23062	down	NM_003795	SNX3	sorting nexin 3
A_24_P278172	0.00196313	4.16248e-05	Significant	N.S.	Significant	1.39237	up	1.12053	up	1.24259	down	NM_006007	ZFAND5	zinc finger, AN1-type domain 5
A_24_P278367	0.0158347	0.00235162	Significant	N.S.	Significant	1.16147	up	1.04877	down	1.21811	down	NM_005736	ACTR1A	ARP1 actin-related protein 1 homolog A, centractin alpha (yeast)
A_24_P278460	0.0257206	0.00508554	Significant	N.S.	Significant	1.28984	up	1.06933	up	1.20621	down	NM_032228	FAR1	fatty acyl CoA reductase 1
A_24_P280897	0.0177945	0.0028506	Significant	N.S.	Significant	1.47465	down	1.00098	up	1.47609	up
A_24_P281801	0.0228606	0.00424646	Significant	N.S.	Significant	1.34883	down	1.06165	down	1.2705	up	NM_001137608	ZNF732	zinc finger protein 732
A_24_P282108	0.00640026	0.000489545	Significant	N.S.	Significant	1.15861	up	1.0498	up	1.10365	down	NM_015113	ZZEF1	zinc finger, ZZ-type with EF-hand domain 1
A_24_P283288	0.0204549	0.00354889	Significant	N.S.	Significant	1.58948	up	1.06866	up	1.48735	down	NM_139013	MAPK14	mitogen-activated protein kinase 14
A_24_P285032	0.0217821	0.00394215	Significant	N.S.	Significant	1.29067	up	1.04973	down	1.35485	down	NM_006123	IDS	iduronate 2-sulfatase
A_24_P286054	0.00853278	0.000820439	Significant	N.S.	Significant	1.48331	up	1.11152	up	1.33448	down	NM_001105251	ZFYVE16	zinc finger, FYVE domain containing 16
A_24_P28619	0.00474885	0.000276818	Significant	N.S.	Significant	1.1031	down	1.07299	up	1.18362	up	NM_144567	ANGEL2	angel homolog 2 (Drosophila)
A_24_P286465	0.0199614	0.00342009	Significant	N.S.	Significant	1.18795	up	1.03532	up	1.14742	down	NM_033224	PURB	purine-rich element binding protein B
A_24_P28657	0.0110254	0.00130138	Significant	N.S.	Significant	1.37824	up	1.00895	up	1.36602	down	NM_015446	AHCTF1	AT hook containing transcription factor 1
A_24_P287043	0.0196144	0.00334019	Significant	N.S.	Significant	1.28556	up	1.04845	down	1.34785	down	NM_006435	IFITM2	interferon induced transmembrane protein 2 (1-8D)
A_24_P287974	0.0227903	0.00422474	Significant	N.S.	Significant	1.42919	up	1.05789	up	1.35098	down	NM_017949	CUEDC1	CUE domain containing 1
A_24_P288448	0.00636945	0.000481389	Significant	N.S.	Significant	1.52425	up	1.03302	up	1.47553	down	BC110385	RASSF2	Ras association (RalGDS/AF-6) domain family member 2
A_24_P288685	0.0332376	0.00754168	Significant	N.S.	Significant	1.50185	up	1.05956	up	1.41743	down	NM_001560	IL13RA1	interleukin 13 receptor, alpha 1
A_24_P288722	0.00463282	0.000261159	Significant	N.S.	Significant	1.44229	down	1.18094	down	1.22131	up	NM_003688	CASK	calcium/calmodulin-dependent serine protein kinase (MAGUK family)
A_24_P288954	0.0251341	0.00490449	Significant	N.S.	Significant	1.22668	down	1.02399	down	1.19794	up	NM_001013694	SRRD	SRR1 domain containing
A_24_P289139	0.00205161	4.52427e-05	Significant	N.S.	Significant	1.35341	up	1.1168	up	1.21186	down	NM_001024666	SH3KBP1	SH3-domain kinase binding protein 1
A_24_P289188	0.00697978	0.00057417	Significant	N.S.	Significant	1.2031	down	1.03839	down	1.15862	up
A_24_P289471	0.02098	0.00369725	Significant	N.S.	Significant	1.50721	up	1.04345	down	1.5727	down	NM_003730	RNASET2	ribonuclease T2
A_24_P290163	0.0023844	6.49084e-05	Significant	N.S.	Significant	1.32099	down	1.00688	up	1.33007	up	AL834164
A_24_P290751	0.00271995	8.67543e-05	Significant	N.S.	Significant	2.29102	down	1.02719	up	2.35332	up	NM_004416	DTX1	deltex homolog 1 (Drosophila)
A_24_P291598	0.00196313	4.16329e-05	Significant	N.S.	Significant	1.43909	up	1.08525	up	1.32605	down	NM_003363	USP4	ubiquitin specific peptidase 4 (proto-oncogene)
A_24_P294703	0.047196	0.0127545	Significant	N.S.	Significant	1.20359	down	1.01217	up	1.21824	up	NM_130809	PRRC1	proline-rich coiled-coil 1
A_24_P295245	0.00626146	0.000458962	Significant	N.S.	Significant	1.76019	up	1.06026	up	1.66016	down	NM_032467	ASPH	aspartate beta-hydroxylase
A_24_P295379	0.00261177	8.05454e-05	Significant	N.S.	Significant	1.21483	up	1.04258	up	1.16521	down	NM_020960	GPR107	G protein-coupled receptor 107
A_24_P29595	0.0206803	0.00361781	Significant	N.S.	Significant	1.44455	up	1.09693	up	1.3169	down	NM_139244	STXBP5	syntaxin binding protein 5 (tomosyn)
A_24_P296508	0.0273077	0.00557898	Significant	N.S.	Significant	1.31655	up	1.02684	up	1.28213	down	NM_152346	SLC43A2	solute carrier family 43, member 2
A_24_P296698	0.00373459	0.000169288	Significant	N.S.	Significant	1.44042	up	1.08602	up	1.32633	down	NM_145109	MAP2K3	mitogen-activated protein kinase kinase 3
A_24_P297078	0.0105594	0.00121197	Significant	N.S.	Significant	1.72075	up	1.10763	up	1.55354	down	NM_020531	C20orf3	chromosome 20 open reading frame 3
A_24_P29723	0.00742089	0.000636408	Significant	N.S.	Significant	1.38466	up	1.04276	down	1.44387	down	NM_000941	POR	P450 (cytochrome) oxidoreductase
A_24_P29733	0.00896816	0.000895642	Significant	N.S.	Significant	1.45539	up	1.00891	down	1.46836	down	NM_012395	CDK14	cyclin-dependent kinase 14
A_24_P298174	0.00293646	0.000101796	Significant	N.S.	Significant	1.41642	up	1.18489	up	1.1954	down	NM_006807	CBX1	chromobox homolog 1
A_24_P299318	0.0185098	0.00304104	Significant	N.S.	Significant	1.58081	up	1.15867	up	1.36433	down	NM_182705	FAM101B	family with sequence similarity 101, member B
A_24_P300777	0.00293646	0.000103176	Significant	N.S.	Significant	1.57333	up	1.11618	up	1.40957	down	NM_001109	ADAM8	ADAM metallopeptidase domain 8
A_24_P303097	0.00543678	0.000353986	Significant	N.S.	Significant	1.61603	down	1.0095	down	1.60082	up	NM_031953	SNX25	sorting nexin 25
A_24_P303145	0.014135	0.00195266	Significant	N.S.	Significant	1.53302	down	1.12231	down	1.36594	up	NM_054027	ANKH	ankylosis, progressive homolog (mouse)
A_24_P303454	0.0192599	0.00325297	Significant	N.S.	Significant	1.75132	up	1.22665	down	2.14826	down	NM_012454	TIAM2	T-cell lymphoma invasion and metastasis 2
A_24_P303480	0.0225515	0.00415571	Significant	N.S.	Significant	1.4089	up	1.06845	up	1.31864	down	NM_006834	RAB32	RAB32, member RAS oncogene family
A_24_P303815	0.0159496	0.00238456	Significant	N.S.	Significant	1.32093	down	1.09019	down	1.21164	up	NM_152896	UHRF2	ubiquitin-like with PHD and ring finger domains 2
A_24_P303974	0.00321627	0.000122694	Significant	N.S.	Significant	1.37999	up	1.05428	up	1.30894	down	NM_006023	CDC123	cell division cycle 123 homolog (S. cerevisiae)
A_24_P304987	0.00893154	0.000887079	Significant	N.S.	Significant	1.25915	up	1.05606	up	1.19231	down	NM_013260	SAP30BP	SAP30 binding protein
A_24_P307572	0.00121663	1.23146e-05	Significant	N.S.	Significant	1.57801	up	1.10013	up	1.43439	down	NM_033121	ANKRD13A	ankyrin repeat domain 13A
A_24_P310616	0.00194667	4.08907e-05	Significant	N.S.	Significant	1.2841	up	1.05453	up	1.2177	down	NM_001042498	SLC35A2	solute carrier family 35 (UDP-galactose transporter), member A2
A_24_P310894	0.0025837	7.80217e-05	Significant	N.S.	Significant	1.38974	up	1.17215	up	1.18563	down	NM_006135	CAPZA1	capping protein (actin filament) muscle Z-line, alpha 1
A_24_P311926	0.00707299	0.00058715	Significant	N.S.	Significant	1.17493	up	1.00081	down	1.17588	down	NM_002127	HLA-G	major histocompatibility complex, class I, G
A_24_P313186	0.027625	0.00568349	Significant	N.S.	Significant	1.1514	down	1.0179	up	1.17201	up	NM_006888	CALM1	calmodulin 1 (phosphorylase kinase, delta)
A_24_P3140	0.0465318	0.0124807	Significant	N.S.	Significant	1.10921	up	1.00861	down	1.11875	down	NM_014497	ZNF638	zinc finger protein 638
A_24_P314179	0.031796	0.00700368	Significant	N.S.	Significant	1.36075	up	1.00864	down	1.37251	down	NM_005239	ETS2	v-ets erythroblastosis virus E26 oncogene homolog 2 (avian)
A_24_P314351	0.0224462	0.00412242	Significant	N.S.	Significant	1.18496	down	1.05802	up	1.25371	up	NM_006777	ZBTB33	zinc finger and BTB domain containing 33
A_24_P317719	0.0399173	0.00999417	Significant	N.S.	Significant	1.16932	up	1.01185	down	1.18318	down	NM_017778	WHSC1L1	Wolf-Hirschhorn syndrome candidate 1-like 1
A_24_P317835	0.0316461	0.00694393	Significant	N.S.	Significant	1.23306	down	1.03902	down	1.18676	up	NM_019892	INPP5E	inositol polyphosphate-5-phosphatase, 72 kDa
A_24_P319364	0.00485719	0.000288711	Significant	N.S.	Significant	1.47304	up	1.07754	up	1.36704	down	NM_016946	F11R	F11 receptor
A_24_P321068	0.00293646	0.00010252	Significant	N.S.	Significant	1.52588	up	1.07482	up	1.41966	down	NM_001859	SLC31A1	solute carrier family 31 (copper transporters), member 1
A_24_P322395	0.0101651	0.00112942	Significant	N.S.	Significant	1.34499	up	1.00592	down	1.35295	down	NM_080732	EGLN2	egl nine homolog 2 (C. elegans)
A_24_P322741	0.024323	0.00465271	Significant	N.S.	Significant	1.30438	up	1.00762	down	1.31433	down	NM_000628	IL10RB	interleukin 10 receptor, beta
A_24_P322847	0.00661359	0.000517721	Significant	N.S.	Significant	1.16111	down	1.11268	up	1.29194	up	NM_138338	POLR3H	polymerase (RNA) III (DNA directed) polypeptide H (22.9kD)
A_24_P323628	0.0301592	0.00642146	Significant	N.S.	Significant	1.18685	down	1.02253	down	1.1607	up	NR_003572	RPL23AP53	ribosomal protein L23a pseudogene 53
A_24_P323941	0.000718468	1.87536e-06	Significant	N.S.	Significant	1.66153	up	1.10555	up	1.5029	down	NM_001012971	C20orf106	chromosome 20 open reading frame 106
A_24_P324011	0.00619669	0.000450613	Significant	N.S.	Significant	1.15933	up	1.09825	down	1.27324	down	NM_015353	KCTD2	potassium channel tetramerisation domain containing 2
A_24_P325107	0.0363609	0.00866204	Significant	N.S.	Significant	1.39702	up	1.03532	up	1.34936	down	NM_020940	FAM160B1	family with sequence similarity 160, member B1
A_24_P32887	0.0141377	0.00195364	Significant	N.S.	Significant	1.23826	up	1.00973	up	1.22632	down	NM_007371	BRD3	bromodomain containing 3
A_24_P329353	0.00205502	4.71155e-05	Significant	N.S.	Significant	1.42526	up	1.13661	down	1.61997	down	NM_032831	ORAI2	ORAI calcium release-activated calcium modulator 2
A_24_P332971	0.00241412	6.70051e-05	Significant	N.S.	Significant	1.14848	down	1.02939	up	1.18223	up	NM_198486	RPL7L1	ribosomal protein L7-like 1
A_24_P333106	0.0414036	0.0105402	Significant	N.S.	Significant	1.18241	down	1.00973	down	1.17102	up	CR595167
A_24_P333326	0.00497485	0.000299543	Significant	N.S.	Significant	1.31925	up	1.12959	up	1.16791	down	NM_203355	CTAGE5	CTAGE family, member 5
A_24_P333716	0.00628103	0.000465848	Significant	N.S.	Significant	1.36988	down	1.11582	down	1.22768	up	NM_022459	XPO4	exportin 4
A_24_P333733	0.0173991	0.0027564	Significant	N.S.	Significant	1.43848	up	1.11525	up	1.28982	down	NM_005177	ATP6V0A1	ATPase, H+ transporting, lysosomal V0 subunit a1
A_24_P336276	0.017253	0.00271904	Significant	N.S.	Significant	1.47287	up	1.10257	up	1.33586	down	NM_013272	SLCO3A1	solute carrier organic anion transporter family, member 3A1
A_24_P336577	0.0103917	0.00117785	Significant	N.S.	Significant	1.42169	up	1.04921	down	1.49165	down	NM_019099	C1orf183	chromosome 1 open reading frame 183
A_24_P336584	0.0132519	0.00175341	Significant	N.S.	Significant	1.33193	up	1.10796	up	1.20215	down	NM_182664	RASSF5	Ras association (RalGDS/AF-6) domain family member 5
A_24_P336705	0.00400427	0.000195892	Significant	N.S.	Significant	1.19839	down	1.05134	up	1.25992	up	NM_004582	RABGGTB	Rab geranylgeranyltransferase, beta subunit
A_24_P336759	0.029574	0.00624037	Significant	N.S.	Significant	1.28719	up	1.01429	down	1.30559	down	NM_021960	MCL1	myeloid cell leukemia sequence 1 (BCL2-related)
A_24_P336957	0.0155611	0.00227523	Significant	N.S.	Significant	1.156	up	1.02595	down	1.18601	down	NM_145074	HTRA2	HtrA serine peptidase 2
A_24_P337746	0.00481302	0.000284052	Significant	N.S.	Significant	1.29793	up	1.09147	up	1.18916	down	NM_014504	RABGEF1	RAB guanine nucleotide exchange factor (GEF) 1
A_24_P340679	0.00439653	0.000235458	Significant	N.S.	Significant	1.16873	up	1.02139	up	1.14426	down	NM_021130	PPIA	peptidylprolyl isomerase A (cyclophilin A)
A_24_P341089	0.00407252	0.000204848	Significant	N.S.	Significant	1.45124	down	1.14479	down	1.26769	up	NR_015424	ANKRD36BP2	ankyrin repeat domain 36B pseudogene 2
A_24_P341504	0.00348248	0.000146789	Significant	N.S.	Significant	1.25584	up	1.04515	up	1.20159	down	NM_017619	RNPC3	RNA-binding region (RNP1, RRM) containing 3
A_24_P341677	0.00934819	0.000966768	Significant	N.S.	Significant	1.23955	down	1.07367	down	1.15449	up	CR612178
A_24_P341731	0.037229	0.00897315	Significant	N.S.	Significant	1.31093	down	1.04552	down	1.25386	up
A_24_P346604	0.0120933	0.00151071	Significant	N.S.	Significant	1.34572	up	1.07607	up	1.25058	down	NM_001001481	UBE2W	ubiquitin-conjugating enzyme E2W (putative)
A_24_P347378	0.00417774	0.000214872	Significant	N.S.	Significant	1.78136	up	1.13283	up	1.57249	down	NM_001629	ALOX5AP	arachidonate 5-lipoxygenase-activating protein
A_24_P348989	0.0260661	0.00520639	Significant	N.S.	Significant	1.30641	up	1.04156	down	1.36071	down	NM_006863	LILRA1	leukocyte immunoglobulin-like receptor, subfamily A (with TM domain), member 1
A_24_P350245	0.0052489	0.000330842	Significant	N.S.	Significant	1.45171	up	1.05238	down	1.52776	down	NM_024940	DOCK5	dedicator of cytokinesis 5
A_24_P350437	0.00920503	0.000943796	Significant	N.S.	Significant	1.19236	down	1.13201	up	1.34977	up	NM_031435	THAP2	THAP domain containing, apoptosis associated protein 2
A_24_P351420	0.00402286	0.00019795	Significant	N.S.	Significant	1.32409	up	1.09033	up	1.21439	down	NM_016598	ZDHHC3	zinc finger, DHHC-type containing 3
A_24_P353289	0.0358136	0.00848022	Significant	N.S.	Significant	1.13222	up	1.02613	up	1.1034	down	NM_031444	C22orf13	chromosome 22 open reading frame 13
A_24_P353300	0.0114541	0.00138811	Significant	N.S.	Significant	1.57348	up	1.07921	down	1.69811	down	NM_001031801	LIMK2	LIM domain kinase 2
A_24_P353619	0.00455451	0.000250356	Significant	N.S.	Significant	1.95767	up	1.32579	down	2.59546	down	NM_000478	ALPL	alkaline phosphatase, liver/bone/kidney
A_24_P356338	0.00557893	0.000372856	Significant	N.S.	Significant	1.40115	up	1.07473	up	1.30373	down	NM_007285	GABARAPL2	GABA(A) receptor-associated protein-like 2
A_24_P356373	0.0169901	0.00264653	Significant	N.S.	Significant	1.22378	down	1.04665	up	1.28087	up	NM_032304	HAGHL	hydroxyacylglutathione hydrolase-like
A_24_P357468	0.0496765	0.0137376	Significant	N.S.	Significant	1.3441	down	1.04893	down	1.2814	up	D13077
A_24_P357536	0.0017095	2.82377e-05	Significant	N.S.	Significant	1.21145	up	1.02445	up	1.18254	down	NM_001190274	FBXO11	F-box protein 11
A_24_P359191	0.0470383	0.0126864	Significant	N.S.	Significant	1.28078	up	1.03006	up	1.24341	down	NM_003043	SLC6A6	solute carrier family 6 (neurotransmitter transporter, taurine), member 6
A_24_P362904	0.0254828	0.00501021	Significant	N.S.	Significant	1.42334	up	1.006	down	1.43188	down	NM_004567	PFKFB4	6-phosphofructo-2-kinase/fructose-2,6-biphosphatase 4
A_24_P363087	0.00122836	1.34869e-05	Significant	N.S.	Significant	1.51011	down	1.19179	down	1.26709	up	NM_016175	C5orf45	chromosome 5 open reading frame 45
A_24_P363278	0.0215629	0.0038783	Significant	N.S.	Significant	1.47424	up	1.15646	down	1.7049	down	NM_005906	MAK	male germ cell-associated kinase
A_24_P365025	0.0034064	0.000139487	Significant	N.S.	Significant	1.47837	up	1.13647	up	1.30084	down	NM_003971	SPAG9	sperm associated antigen 9
A_24_P365327	0.00358868	0.000155792	Significant	N.S.	Significant	1.21536	up	1.07256	up	1.13314	down	NM_015578	LSM14A	LSM14A, SCD6 homolog A (S. cerevisiae)
A_24_P365526	0.0268132	0.00542697	Significant	N.S.	Significant	1.41284	up	1.05369	up	1.34086	down	NM_002110	HCK	hemopoietic cell kinase
A_24_P366165	0.0106196	0.00122746	Significant	N.S.	Significant	1.17246	down	1.04883	up	1.22972	up
A_24_P368575	0.0478866	0.0130282	Significant	N.S.	Significant	1.29665	down	1.00458	down	1.29074	up	NM_003615	SLC4A7	solute carrier family 4, sodium bicarbonate cotransporter, member 7
A_24_P36868	0.0349068	0.00814457	Significant	N.S.	Significant	1.31983	up	1.05611	up	1.24971	down	NM_025160	WDR26	WD repeat domain 26
A_24_P370172	0.0244233	0.0046934	Significant	N.S.	Significant	1.64286	up	1.0373	down	1.70414	down	NM_181879	LILRA5	leukocyte immunoglobulin-like receptor, subfamily A (with TM domain), member 5
A_24_P370887	0.0137845	0.00188846	Significant	N.S.	Significant	1.28007	up	1.06546	up	1.20143	down	NM_004781	VAMP3	vesicle-associated membrane protein 3 (cellubrevin)
A_24_P372625	0.00532672	0.000340354	Significant	N.S.	Significant	1.60507	up	1.18616	up	1.35317	down	NM_016422	RNF141	ring finger protein 141
A_24_P373174	0.00565798	0.000383943	Significant	N.S.	Significant	1.37647	up	1.07872	up	1.27601	down	NM_004580	RAB27A	RAB27A, member RAS oncogene family
A_24_P373333	0.00260245	7.99863e-05	Significant	N.S.	Significant	1.31303	up	1.1207	up	1.17162	down	NM_024946	FAM192A	family with sequence similarity 192, member A
A_24_P373885	0.045963	0.0122551	Significant	N.S.	Significant	1.10265	up	1.00156	up	1.10093	down	NM_152482	C19orf25	chromosome 19 open reading frame 25
A_24_P374586	0.005364	0.000344215	Significant	N.S.	Significant	1.22635	down	1.04778	down	1.17043	up	NM_000535	PMS2	PMS2 postmeiotic segregation increased 2 (S. cerevisiae)
A_24_P377144	0.00630044	0.000468188	Significant	N.S.	Significant	1.44172	up	1.10587	up	1.3037	down	NM_058172	ANTXR2	anthrax toxin receptor 2
A_24_P3783	0.013328	0.00177154	Significant	N.S.	Significant	1.59317	up	1.07181	up	1.48643	down	NM_003521	HIST1H2BM	histone cluster 1, H2bm
A_24_P379165	0.0146998	0.00208347	Significant	N.S.	Significant	1.28536	up	1.04654	down	1.34517	down	NM_005938	FOXO4	forkhead box O4
A_24_P379750	0.0280682	0.0058055	Significant	N.S.	Significant	1.42873	up	1.04084	up	1.37267	down	NM_002357	MXD1	MAX dimerization protein 1
A_24_P380679	0.0339323	0.00778152	Significant	N.S.	Significant	1.6204	up	1.08761	down	1.76236	down	NM_182597	C7orf53	chromosome 7 open reading frame 53
A_24_P381494	0.0141429	0.00195745	Significant	N.S.	Significant	1.29364	down	1.03685	down	1.24766	up	NM_000617	SLC11A2	solute carrier family 11 (proton-coupled divalent metal ion transporters), member 2
A_24_P381604	0.00417774	0.000215012	Significant	N.S.	Significant	1.46591	up	1.13731	up	1.28892	down	NM_021999	ITM2B	integral membrane protein 2B
A_24_P381962	0.00515617	0.000320916	Significant	N.S.	Significant	1.16545	up	1.05426	up	1.10546	down	NM_001030007	AP1G1	adaptor-related protein complex 1, gamma 1 subunit
A_24_P382017	0.00537336	0.000345724	Significant	N.S.	Significant	1.29237	down	1.01869	down	1.26866	up	NM_018427	RRN3	RRN3 RNA polymerase I transcription factor homolog (S. cerevisiae)
A_24_P383850	0.0105257	0.0012046	Significant	N.S.	Significant	1.36743	up	1.10999	up	1.23193	down	NM_003760	EIF4G3	eukaryotic translation initiation factor 4 gamma, 3
A_24_P385280	0.00549399	0.000359752	Significant	N.S.	Significant	1.26151	up	1.06616	up	1.18322	down	NM_000696	ALDH9A1	aldehyde dehydrogenase 9 family, member A1
A_24_P389491	0.00816809	0.000758803	Significant	N.S.	Significant	1.25478	down	1.07867	down	1.16327	up	NM_016035	COQ4	coenzyme Q4 homolog (S. cerevisiae)
A_24_P38951	0.00236775	6.1817e-05	Significant	N.S.	Significant	1.48371	up	1.10288	up	1.3453	down	NM_032871	RELT	RELT tumor necrosis factor receptor
A_24_P389517	0.0162882	0.00246962	Significant	N.S.	Significant	1.18885	up	1.02092	up	1.16449	down	NM_031262	HNRNPK	heterogeneous nuclear ribonucleoprotein K
A_24_P391104	0.00585702	0.000409437	Significant	N.S.	Significant	1.21271	up	1.00926	down	1.22395	down	NM_002918	RFX1	regulatory factor X, 1 (influences HLA class II expression)
A_24_P391260	0.00477567	0.000279628	Significant	N.S.	Significant	1.51249	up	1.17356	up	1.28881	down	NM_004339	PTTG1IP	pituitary tumor-transforming 1 interacting protein
A_24_P391368	0.0116387	0.00142275	Significant	N.S.	Significant	1.1615	down	1.04324	up	1.21172	up	NM_013236	ATXN10	ataxin 10
A_24_P391960	0.0126257	0.00161456	Significant	N.S.	Significant	1.16341	up	1.05214	up	1.10575	down
A_24_P392022	0.0021209	5.02652e-05	Significant	N.S.	Significant	1.50314	down	1.00735	up	1.51419	up	NM_201400	FAM86A	family with sequence similarity 86, member A
A_24_P393844	0.0251071	0.00489465	Significant	N.S.	Significant	1.18871	down	1.00788	down	1.17942	up	NM_001384	DPH2	DPH2 homolog (S. cerevisiae)
A_24_P393864	0.0237435	0.00449312	Significant	N.S.	Significant	1.29065	up	1.00927	down	1.30261	down	NM_006608	PHTF1	putative homeodomain transcription factor 1
A_24_P396231	0.00811526	0.000751344	Significant	N.S.	Significant	1.69453	up	1.06008	up	1.5985	down	NM_002294	LAMP2	lysosomal-associated membrane protein 2
A_24_P396327	0.0353122	0.00830629	Significant	N.S.	Significant	1.21991	down	1.03347	up	1.26074	up	NM_138467	TYW3	tRNA-yW synthesizing protein 3 homolog (S. cerevisiae)
A_24_P396375	0.0141379	0.00195545	Significant	N.S.	Significant	1.34701	up	1.16364	down	1.56743	down	NM_001113347	ECE1	endothelin converting enzyme 1
A_24_P396650	0.00537891	0.000346762	Significant	N.S.	Significant	1.35628	up	1.01816	down	1.38091	down	NM_002953	RPS6KA1	ribosomal protein S6 kinase, 90kDa, polypeptide 1
A_24_P396702	0.00795633	0.000727077	Significant	N.S.	Significant	1.45947	up	1.14342	up	1.27641	down	NM_014880	CD302	CD302 molecule
A_24_P397584	0.00158409	2.27695e-05	Significant	N.S.	Significant	1.28729	up	1.04823	up	1.22806	down	NM_003192	TBCC	tubulin folding cofactor C
A_24_P398323	0.0478866	0.0130302	Significant	N.S.	Significant	1.23814	up	1.0302	up	1.20184	down	NM_001003827	TRIM34	tripartite motif containing 34
A_24_P398432	0.0340507	0.0078283	Significant	N.S.	Significant	1.39319	up	1.01667	down	1.41642	down	NM_001040118	ARAP1	ArfGAP with RhoGAP domain, ankyrin repeat and PH domain 1
A_24_P398500	0.0222735	0.0040759	Significant	N.S.	Significant	1.17331	down	1.05869	up	1.24218	up	NM_022782	MPHOSPH9	M-phase phosphoprotein 9
A_24_P398940	0.00953859	0.00100258	Significant	N.S.	Significant	1.36169	up	1.09354	up	1.24521	down	NM_138423	CASC4	cancer susceptibility candidate 4
A_24_P399083	0.0109402	0.00128763	Significant	N.S.	Significant	1.2245	up	1.03726	up	1.18052	down	NM_017853	TXNL4B	thioredoxin-like 4B
A_24_P399630	0.0320925	0.00710967	Significant	N.S.	Significant	1.26965	up	1.03954	down	1.31986	down	NM_002730	PRKACA	protein kinase, cAMP-dependent, catalytic, alpha
A_24_P400355	0.00748886	0.000651095	Significant	N.S.	Significant	1.19007	up	1.01342	up	1.1743	down	NM_015949	GET4	golgi to ER traffic protein 4 homolog (S. cerevisiae)
A_24_P400473	0.0137362	0.00186665	Significant	N.S.	Significant	1.40922	up	1.02379	up	1.37647	down	NM_014655	SLC25A44	solute carrier family 25, member 44
A_24_P400997	0.0122695	0.00154671	Significant	N.S.	Significant	1.38035	up	1.04464	up	1.32135	down	NM_015295	SMCHD1	structural maintenance of chromosomes flexible hinge domain containing 1
A_24_P401637	0.00382443	0.000177561	Significant	N.S.	Significant	1.23748	up	1.09967	up	1.12532	down	XR_109559	LOC100130856	uncharacterized LOC100130856
A_24_P401830	0.0216275	0.00390046	Significant	N.S.	Significant	1.35432	down	1.02798	up	1.39221	up	NR_034182	LOC100129196	uncharacterized LOC100129196
A_24_P402080	0.00315737	0.00011938	Significant	N.S.	Significant	1.41018	up	1.06742	up	1.32112	down	NM_001025100	MBP	myelin basic protein
A_24_P402836	0.0180193	0.00291023	Significant	N.S.	Significant	1.16742	down	1.01105	down	1.15467	up	NM_003441	ZNF141	zinc finger protein 141
A_24_P402898	0.0195516	0.00332371	Significant	N.S.	Significant	1.22802	down	1.05384	down	1.16528	up	NM_001102653	OTUD4	OTU domain containing 4
A_24_P405002	0.0216503	0.00391098	Significant	N.S.	Significant	1.24115	down	1.02361	up	1.27045	up	NM_152835	PDIK1L	PDLIM1 interacting kinase 1 like
A_24_P4054	0.0479642	0.0130675	Significant	N.S.	Significant	1.20978	up	1.03429	down	1.25126	down	NM_003302	TRIP6	thyroid hormone receptor interactor 6
A_24_P406060	0.0215746	0.00388303	Significant	N.S.	Significant	1.4371	up	1.00262	up	1.43335	down	NM_182757	RNF144B	ring finger protein 144B
A_24_P407323	0.00817761	0.000760378	Significant	N.S.	Significant	1.26716	up	1.01533	up	1.24803	down	NM_177951	PPM1A	protein phosphatase, Mg2+/Mn2+ dependent, 1A
A_24_P407717	0.0101498	0.0011242	Significant	N.S.	Significant	1.27082	up	1.03474	down	1.31497	down	NM_002086	GRB2	growth factor receptor-bound protein 2
A_24_P40795	0.0199987	0.00342873	Significant	N.S.	Significant	1.18894	down	1.03771	down	1.14573	up
A_24_P408321	0.00372591	0.000167876	Significant	N.S.	Significant	1.47089	up	1.07113	up	1.37321	down	NM_144498	OSBPL2	oxysterol binding protein-like 2
A_24_P409346	0.0220955	0.00402687	Significant	N.S.	Significant	1.2228	up	1.064	down	1.30107	down	NM_006310	NPEPPS	aminopeptidase puromycin sensitive
A_24_P409402	0.014437	0.00202898	Significant	N.S.	Significant	1.4077	down	1.09865	up	1.54657	up
A_24_P40978	0.00953312	0.0010016	Significant	N.S.	Significant	1.34413	up	1.01958	down	1.37044	down	NM_138496	CYHR1	cysteine/histidine-rich 1
A_24_P409881	0.0131115	0.00171833	Significant	N.S.	Significant	1.16603	down	1.06498	up	1.2418	up
A_24_P41021	0.0100082	0.00109345	Significant	N.S.	Significant	1.23703	up	1.06013	up	1.16686	down	NM_203301	FBXO33	F-box protein 33
A_24_P410610	0.0463089	0.0123994	Significant	N.S.	Significant	1.24873	up	1.04752	down	1.30808	down	NM_001160301	DPYD	dihydropyrimidine dehydrogenase
A_24_P410627	0.00870145	0.00084962	Significant	N.S.	Significant	1.40049	up	1.0478	up	1.3366	down	NM_001145125	MKRN1	makorin ring finger protein 1
A_24_P412512	0.010125	0.00111769	Significant	N.S.	Significant	1.33168	up	1.08268	up	1.22999	down	NM_016350	NIN	ninein (GSK3B interacting protein)
A_24_P413126	0.0367703	0.00880461	Significant	N.S.	Significant	2.30146	down	1.19318	down	1.92884	up	NM_020182	PMEPA1	prostate transmembrane protein, androgen induced 1
A_24_P414719	0.0246186	0.00475399	Significant	N.S.	Significant	1.21021	up	1.03929	up	1.16445	down	NM_002505	NFYA	nuclear transcription factor Y, alpha
A_24_P416257	0.00532672	0.000340289	Significant	N.S.	Significant	1.3628	down	1.12028	down	1.21648	up	NM_015044	GGA2	golgi-associated, gamma adaptin ear containing, ARF binding protein 2
A_24_P417162	0.017563	0.00279646	Significant	N.S.	Significant	1.35467	up	1.05264	down	1.42597	down	NM_005647	TBL1X	transducin (beta)-like 1X-linked
A_24_P419120	0.00696512	0.000570044	Significant	N.S.	Significant	1.39605	up	1.12207	up	1.24417	down	NM_015250	BICD2	bicaudal D homolog 2 (Drosophila)
A_24_P45005	0.00865125	0.000836791	Significant	N.S.	Significant	1.36222	up	1.07158	up	1.27123	down	NM_024663	NPEPL1	aminopeptidase-like 1
A_24_P453921	0.0268001	0.00542206	Significant	N.S.	Significant	1.43594	up	1.08427	up	1.32435	down	NR_036680	DPY19L1P1	dpy-19-like 1 pseudogene 1 (C. elegans)
A_24_P46093	0.0184972	0.00303351	Significant	N.S.	Significant	1.31341	up	1.038	down	1.36332	down	NM_003043	SLC6A6	solute carrier family 6 (neurotransmitter transporter, taurine), member 6
A_24_P46334	0.0151029	0.00217633	Significant	N.S.	Significant	1.23338	down	1.0579	up	1.30479	up	NM_032547	SCOC	short coiled-coil protein
A_24_P46577	0.0348056	0.00811361	Significant	N.S.	Significant	1.19133	up	1.03929	up	1.14629	down	NM_170783	ZNRD1	zinc ribbon domain containing 1
A_24_P465772	0.0112887	0.00135513	Significant	N.S.	Significant	1.2571	down	1.05535	down	1.19116	up	NR_026825	RPSAP52	ribosomal protein SA pseudogene 52
A_24_P476086	0.00297447	0.000106293	Significant	N.S.	Significant	1.65954	down	1.05019	down	1.58023	up		KPNA5	karyopherin alpha 5 (importin alpha 6)
A_24_P48069	0.0185025	0.00303907	Significant	N.S.	Significant	1.81557	up	1.12644	up	1.61177	down	NM_018110	DOK4	docking protein 4
A_24_P4816	0.0136696	0.00185142	Significant	N.S.	Significant	1.56462	up	1.01581	up	1.54027	down	NM_031412	GABARAPL1	GABA(A) receptor-associated protein like 1
A_24_P481783	0.00676948	0.000543938	Significant	N.S.	Significant	1.40049	down	1.13448	down	1.23448	up	NM_001163692	UBAP1L	ubiquitin associated protein 1-like
A_24_P48403	0.0420629	0.0107756	Significant	N.S.	Significant	1.27804	down	1.04423	up	1.33456	up	NM_005433	YES1	v-yes-1 Yamaguchi sarcoma viral oncogene homolog 1
A_24_P48408	0.00715043	0.000597202	Significant	N.S.	Significant	1.37248	down	1.07082	down	1.28171	up	NM_003799	RNMT	RNA (guanine-7-) methyltransferase
A_24_P48587	0.0132335	0.0017479	Significant	N.S.	Significant	1.2716	up	1.00447	up	1.26594	down	NM_172341	PSENEN	presenilin enhancer 2 homolog (C. elegans)
A_24_P494454	0.00615111	0.000443193	Significant	N.S.	Significant	1.61757	down	1.19387	down	1.3549	up	NM_001010862	SPIN3	spindlin family, member 3
A_24_P49517	0.0190257	0.00319493	Significant	N.S.	Significant	1.35492	down	1.02292	up	1.38597	up	NM_138367	ZNF251	zinc finger protein 251
A_24_P50818	0.0163963	0.00249086	Significant	N.S.	Significant	1.52053	down	1.08593	down	1.40022	up	NM_001206774	GTF3C3	general transcription factor IIIC, polypeptide 3, 102kDa
A_24_P518369	0.0152037	0.00219957	Significant	N.S.	Significant	1.38277	up	1.06799	up	1.29473	down
A_24_P53215	0.0250417	0.00487272	Significant	N.S.	Significant	1.23609	up	1.05765	down	1.30735	down	NM_199242	UNC13D	unc-13 homolog D (C. elegans)
A_24_P535219	0.00814488	0.000755615	Significant	N.S.	Significant	1.41846	down	1.07672	down	1.31738	up	AJ420510	PHF10	PHD finger protein 10
A_24_P538403	0.00403721	0.000199379	Significant	N.S.	Significant	1.31088	up	1.11691	up	1.17367	down	NM_005406	ROCK1	Rho-associated, coiled-coil containing protein kinase 1
A_24_P53976	0.014272	0.00198605	Significant	N.S.	Significant	1.4099	up	1.12067	down	1.58003	down	NM_002065	GLUL	glutamate-ammonia ligase
A_24_P54174	0.0143113	0.00199454	Significant	N.S.	Significant	1.29364	up	1.02165	up	1.26622	down	NM_001066	TNFRSF1B	tumor necrosis factor receptor superfamily, member 1B
A_24_P547010	0.00870145	0.000850004	Significant	N.S.	Significant	1.21424	down	1.03213	down	1.17644	up
A_24_P54808	0.0133693	0.00178299	Significant	N.S.	Significant	1.4139	up	1.09252	up	1.29417	down	NM_020803	KLHL8	kelch-like 8 (Drosophila)
A_24_P551028	0.00748611	0.000649779	Significant	N.S.	Significant	1.43123	up	1.13387	up	1.26225	down	NM_001001664	SPOPL	speckle-type POZ protein-like
A_24_P55148	0.0366125	0.00875292	Significant	N.S.	Significant	1.25761	up	1.0411	down	1.3093	down	NM_021058	HIST1H2BJ	histone cluster 1, H2bj
A_24_P55465	0.0152988	0.002223	Significant	N.S.	Significant	1.22713	up	1.06915	up	1.14777	down	NM_145808	MTPN	myotrophin
A_24_P5550	0.00293646	0.000102232	Significant	N.S.	Significant	1.27236	up	1.00955	down	1.2845	down	NM_024297	PHF23	PHD finger protein 23
A_24_P56130	0.043923	0.0114841	Significant	N.S.	Significant	1.33041	up	1.04982	up	1.26727	down	NM_079423	MYL6	myosin, light chain 6, alkali, smooth muscle and non-muscle
A_24_P56252	0.00409318	0.000206466	Significant	N.S.	Significant	1.35383	up	1.15236	up	1.17483	down	NM_002480	PPP1R12A	protein phosphatase 1, regulatory subunit 12A
A_24_P56467	0.00122826	1.33873e-05	Significant	N.S.	Significant	1.47206	up	1.17543	up	1.25236	down	NM_001002000	GMPR2	guanosine monophosphate reductase 2
A_24_P56894	0.00840022	0.000796468	Significant	N.S.	Significant	1.34192	up	1.07032	up	1.25376	down	NM_015986	CRLF3	cytokine receptor-like factor 3
A_24_P58037	0.00906361	0.000915793	Significant	N.S.	Significant	1.39209	up	1.07896	up	1.29022	down	XM_373277	LOC392288	microtubule-associated proteins 1A/1B light chain 3B-like
A_24_P58054	0.0105162	0.00120086	Significant	N.S.	Significant	1.42201	up	1.01976	up	1.39445	down	NM_015266	SLC9A8	solute carrier family 9 (sodium/hydrogen exchanger), member 8
A_24_P58337	0.0400145	0.0100226	Significant	N.S.	Significant	1.25009	up	1.01246	up	1.23471	down	NM_002032	FTH1	ferritin, heavy polypeptide 1
A_24_P58647	0.00895663	0.000891675	Significant	N.S.	Significant	1.32777	up	1.10167	up	1.20524	down
A_24_P588897	0.00237957	6.25193e-05	Significant	N.S.	Significant	1.47668	up	1.18856	up	1.24241	down	NM_013272	SLCO3A1	solute carrier organic anion transporter family, member 3A1
A_24_P59220	0.0193174	0.00327133	Significant	N.S.	Significant	1.20366	up	1.00928	down	1.21484	down	NM_001099771	POTEF	POTE ankyrin domain family, member F
A_24_P598406	0.00376742	0.000171397	Significant	N.S.	Significant	1.45085	up	1.06753	up	1.35908	down	NR_023384	RNF216P1	ring finger protein 216 pseudogene 1
A_24_P615822	0.000712544	1.49033e-06	Significant	N.S.	Significant	1.60216	down	1.15979	down	1.38143	up	NM_014753	BMS1	BMS1 homolog, ribosome assembly protein (yeast)
A_24_P61864	0.00176067	3.20051e-05	Significant	N.S.	Significant	1.33276	up	1.10282	up	1.2085	down	NM_020198	CCDC47	coiled-coil domain containing 47
A_24_P62615	0.00194585	4.03053e-05	Significant	N.S.	Significant	1.52243	up	1.08368	up	1.40487	down	NM_006367	CAP1	CAP, adenylate cyclase-associated protein 1 (yeast)
A_24_P62659	0.0231224	0.00432929	Significant	N.S.	Significant	1.55803	up	1.11216	up	1.40089	down	NM_005725	TSPAN2	tetraspanin 2
A_24_P627984	0.00186117	3.55215e-05	Significant	N.S.	Significant	1.35833	down	1.07422	down	1.26448	up	NM_014805	EPM2AIP1	EPM2A (laforin) interacting protein 1
A_24_P63019	0.0180891	0.00292644	Significant	N.S.	Significant	1.96604	up	1.02254	up	1.92271	down	NM_004633	IL1R2	interleukin 1 receptor, type II
A_24_P63030	0.0220379	0.00401308	Significant	N.S.	Significant	1.38135	up	1.10188	up	1.25363	down	NM_144579	SFXN5	sideroflexin 5
A_24_P6305	0.0155503	0.002273	Significant	N.S.	Significant	1.37651	up	1.06492	up	1.29259	down	NM_006013	RPL10	ribosomal protein L10
A_24_P63136	0.00601684	0.000427807	Significant	N.S.	Significant	1.34628	up	1.20627	down	1.62399	down	NM_176894	P2RY13	purinergic receptor P2Y, G-protein coupled, 13
A_24_P636332	0.00681385	0.000549877	Significant	N.S.	Significant	1.27267	down	1.09273	down	1.16467	up	NM_198489	CCDC84	coiled-coil domain containing 84
A_24_P64039	0.0129498	0.00168827	Significant	N.S.	Significant	1.40077	down	1.13239	down	1.237	up	NM_006803	AP3M2	adaptor-related protein complex 3, mu 2 subunit
[truncated: 1,068 more rows]
