# Supplementary material for: Blood Transcriptomic Markers in Patients with Late-Onset Major Depressive Disorder
Source: PLoS One. 2016 Feb 29;11(2):e0150262. doi: 10.1371/journal.pone.0150262 (PMC4771207; doi:10.1371/journal.pone.0150262)
Supplement: S3 Table — We detected significant differences in expression in the WB of OVX+CUMS mice, but not in the non-stressed OVX mice or the sham-operated CUMS mice, compared with the control (sham-operated non-stressed) mice (one-way ANOVA followed by Tukey’s HSD test). (XLSX) [file pone.0150262.s005.xlsx]

## Sheet: Sheet1
S3 Table. List of the probes in which we detected significant differences in expression in the WB of OVX+CUMS mice, but not in the non-stressed OVX mice or the sham-operated CUMS mice, compared with the control (sham-operated non-stressed) mice (one-way ANOVA followed by Tukey’s HSD test).
ProbeName	Corrected p-value	p-value	Post Hoc([blood-Sham_CUMS] vs [blood-Sham_Non-stress])	Post Hoc([blood-OVX_Non-stress] vs [blood-Sham_Non-stress])	Post Hoc([blood-OVX_CUMS] vs [blood-Sham_Non-stress])	Post Hoc([blood-Sham_CUMS] vs [blood-Sham_Non-stress])	Post Hoc([blood-Sham_CUMS] vs [blood-Sham_Non-stress])	Post Hoc([blood-OVX_Non-stress] vs [blood-Sham_Non-stress])	Post Hoc([blood-OVX_Non-stress] vs [blood-Sham_Non-stress])	Post Hoc([blood-OVX_CUMS] vs [blood-Sham_Non-stress])	Post Hoc([blood-OVX_CUMS] vs [blood-Sham_Non-stress])	GeneSymbol	GenbankAccession	GeneName
A_30_P01017455	0.00615044	0.00251228	N.S.	N.S.	Significant	1.01801	down	1.05874	down	1.83231	up
A_30_P01017566	0.0271746	0.0169234	N.S.	N.S.	Significant	1.3016	up	1.06199	up	1.52542	up
A_30_P01017627	0.00413865	0.00143793	N.S.	N.S.	Significant	1.12629	down	1.11404	down	1.26792	down
A_30_P01017998	0.0333592	0.021684	N.S.	N.S.	Significant	1.82824	up	1.10562	up	2.04868	up
A_30_P01018055	0.0499721	0.0348856	N.S.	N.S.	Significant	1.76262	up	1.30055	up	1.84993	up
A_30_P01018083	0.0129653	0.0067743	N.S.	N.S.	Significant	1.05494	up	2.99215	up	3.6856	up
A_30_P01018152	0.0318488	0.0205211	N.S.	N.S.	Significant	1.456	up	1.23809	up	2.15406	up
A_30_P01018295	0.00571713	0.00227486	N.S.	N.S.	Significant	1.18246	up	1.02236	up	1.4953	up
A_30_P01018304	0.00654943	0.00273252	N.S.	N.S.	Significant	1.40998	up	1.0833	down	1.4937	up
A_30_P01018334	0.0299889	0.0190974	N.S.	N.S.	Significant	1.13944	down	1.91958	down	2.14684	down
A_30_P01018341	0.0133375	0.00702239	N.S.	N.S.	Significant	1.52291	up	1.2924	up	2.0901	up
A_30_P01018345	0.0138282	0.00734752	N.S.	N.S.	Significant	1.62738	up	1.00577	down	1.81008	up
A_30_P01018515	0.037627	0.0249628	N.S.	N.S.	Significant	1.40795	up	1.21652	up	1.61077	up
A_30_P01018532	0.000419787	8.55218e-06	N.S.	N.S.	Significant	1.32091	up	1.24438	down	1.77889	up
A_30_P01018610	0.0305245	0.0195097	N.S.	N.S.	Significant	1.50603	up	1.24247	up	2.0199	up
A_30_P01018614	0.0028993	0.000841551	N.S.	N.S.	Significant	1.51867	up	1.05889	up	2.41136	up
A_30_P01018686	0.00586152	0.00235844	N.S.	N.S.	Significant	1.06063	down	1.18291	down	1.2979	down
A_30_P01019026	0.00369467	0.00121467	N.S.	N.S.	Significant	1.16042	up	1.09534	down	1.31836	down
A_30_P01019379	0.00104297	0.0001424	N.S.	N.S.	Significant	1.50459	up	1.10938	up	2.52422	up
A_30_P01019388	0.0275628	0.0172225	N.S.	N.S.	Significant	1.19475	down	2.00774	down	2.10791	down
A_30_P01019549	0.00650567	0.00270865	N.S.	N.S.	Significant	1.0452	down	1.14551	up	1.16711	up
A_30_P01019660	0.0178899	0.0101557	N.S.	N.S.	Significant	1.2209	up	1.26588	up	1.38964	up
A_30_P01019734	0.000849891	8.6248e-05	N.S.	N.S.	Significant	1.42538	up	1.27895	up	2.23134	up
A_30_P01019831	0.0204297	0.0119391	N.S.	N.S.	Significant	1.52441	up	1.68322	up	2.26315	up
A_30_P01019944	0.00209694	0.000503566	N.S.	N.S.	Significant	1.34622	up	1.58153	down	1.66166	down
A_30_P01019993	0.0121261	0.00622233	N.S.	N.S.	Significant	1.6901	up	1.43077	up	2.48316	up
A_30_P01020012	0.00506935	0.00191857	N.S.	N.S.	Significant	1.49401	up	1.47284	up	2.15781	up
A_30_P01020051	0.00329554	0.00102335	N.S.	N.S.	Significant	1.20094	up	1.28266	down	1.43568	down
A_30_P01020074	0.0239208	0.0145021	N.S.	N.S.	Significant	1.51846	up	1.05417	down	1.87174	up
A_30_P01020120	0.00448653	0.00161154	N.S.	N.S.	Significant	1.00007	up	1.06414	up	1.28164	up
A_30_P01020125	0.035587	0.023416	N.S.	N.S.	Significant	1.38128	up	1.50678	up	1.68391	up
A_30_P01020128	0.00545707	0.00212807	N.S.	N.S.	Significant	1.04363	down	1.01737	down	1.45409	down
A_30_P01020144	0.029738	0.018898	N.S.	N.S.	Significant	1.51831	up	1.17572	up	1.58054	up
A_30_P01020282	0.0175038	0.00987898	N.S.	N.S.	Significant	1.54229	up	1.51254	up	1.92684	up
A_30_P01020327	0.00894789	0.00418893	N.S.	N.S.	Significant	1.45052	up	1.0433	up	1.65638	up
A_30_P01020341	0.024937	0.0152579	N.S.	N.S.	Significant	1.48292	up	1.40641	up	1.76589	up
A_30_P01020373	0.00283369	0.000811704	N.S.	N.S.	Significant	1.29766	up	1.18759	up	1.94812	up
A_30_P01020377	0.0039099	0.00132344	N.S.	N.S.	Significant	1.47196	up	1.16913	down	1.59845	up
A_30_P01020403	0.00358884	0.00116251	N.S.	N.S.	Significant	1.26273	down	1.00896	down	1.38945	up
A_30_P01020542	0.0290691	0.0183809	N.S.	N.S.	Significant	1.23354	up	1.12185	up	1.50956	up
A_30_P01020558	0.0124577	0.00643367	N.S.	N.S.	Significant	1.44564	up	1.03501	down	1.47741	up
A_30_P01020569	0.00227005	0.000579486	N.S.	N.S.	Significant	1.33823	up	1.22617	up	1.84929	up
A_30_P01020604	0.00761498	0.00335898	N.S.	N.S.	Significant	1.64731	up	1.35458	up	2.44372	up
A_30_P01020787	0.0220012	0.0130685	N.S.	N.S.	Significant	1.82268	up	1.28027	up	2.15676	up
A_30_P01021110	0.00415159	0.00144597	N.S.	N.S.	Significant	1.15594	up	1.06967	down	1.43969	up
A_30_P01021259	0.046457	0.0320315	N.S.	N.S.	Significant	1.03215	down	1.00513	down	1.10089	down
A_30_P01021261	0.00628449	0.00258624	N.S.	N.S.	Significant	1.2889	up	1.2697	up	1.59432	up
A_30_P01021270	0.0014417	0.000263851	N.S.	N.S.	Significant	1.19099	up	1.07098	up	1.86732	up
A_30_P01021403	0.0225346	0.0134571	N.S.	N.S.	Significant	1.32625	up	1.19595	up	1.6399	up
A_30_P01021679	0.0233026	0.0140501	N.S.	N.S.	Significant	1.5735	up	1.16504	up	1.88911	up
A_30_P01021751	0.0289417	0.0182758	N.S.	N.S.	Significant	1.1208	up	1.38007	up	1.44367	up
A_30_P01021788	0.00635707	0.00262382	N.S.	N.S.	Significant	1.85371	up	1.7716	up	2.65902	up
A_30_P01022043	0.0123771	0.00638211	N.S.	N.S.	Significant	1.71724	up	1.27311	up	2.37696	up
A_30_P01022300	0.0327562	0.0212096	N.S.	N.S.	Significant	1.54092	up	1.13496	up	1.56638	up
A_30_P01022400	0.00680399	0.00287485	N.S.	N.S.	Significant	1.38718	up	1.2725	up	1.96969	up
A_30_P01022538	0.00595019	0.00240422	N.S.	N.S.	Significant	1.33902	up	1.0983	down	1.92781	up
A_30_P01022567	0.00664351	0.00278643	N.S.	N.S.	Significant	1.32341	up	1.27028	up	1.8407	up
A_30_P01022580	0.0465531	0.0321096	N.S.	N.S.	Significant	2.74894	up	2.35166	up	3.07663	up
A_30_P01022661	0.0211805	0.0124812	N.S.	N.S.	Significant	1.15312	down	1.38238	up	2.0087	up
A_30_P01022901	0.000942694	0.000112761	N.S.	N.S.	Significant	1.35594	up	1.04216	up	1.95309	up
A_30_P01023046	0.0263782	0.0163419	N.S.	N.S.	Significant	1.54086	up	1.47809	up	2.14996	up
A_30_P01023068	0.0114177	0.00576871	N.S.	N.S.	Significant	2.19835	up	2.22387	up	3.36501	up
A_30_P01023277	0.0271935	0.0169386	N.S.	N.S.	Significant	1.62009	up	1.51973	up	1.91078	up
A_30_P01023306	0.0030105	0.000894282	N.S.	N.S.	Significant	1.02104	up	1.05715	down	1.25819	down
A_30_P01023330	0.00431462	0.00152231	N.S.	N.S.	Significant	1.64474	up	1.14788	down	1.82973	up
A_30_P01023831	0.0442789	0.0302835	N.S.	N.S.	Significant	2.25074	up	1.65828	up	2.49185	up
A_30_P01023833	0.0134921	0.00712658	N.S.	N.S.	Significant	1.00109	up	1.0462	down	1.15637	down
A_30_P01023866	0.00456825	0.00165269	N.S.	N.S.	Significant	1.41102	up	1.09417	up	1.82254	up
A_30_P01024120	0.000558484	2.83835e-05	N.S.	N.S.	Significant	1.2638	up	1.23897	down	1.56138	up
A_30_P01024123	0.0262695	0.0162572	N.S.	N.S.	Significant	1.2042	up	1.04481	down	1.39597	up
A_30_P01024421	0.0159088	0.00878456	N.S.	N.S.	Significant	1.52927	up	1.38446	up	1.97576	up
A_30_P01024481	0.00440361	0.00157017	N.S.	N.S.	Significant	1.61241	up	1.64751	up	2.57257	up
A_30_P01024641	0.011502	0.00582302	N.S.	N.S.	Significant	1.10984	up	1.06512	down	1.31829	up
A_30_P01024714	0.0131503	0.00689853	N.S.	N.S.	Significant	1.0954	down	1.08367	up	1.30954	up
A_30_P01024761	0.00917093	0.00433023	N.S.	N.S.	Significant	1.20534	down	2.08121	up	2.3776	up
A_30_P01024875	0.000580202	3.13442e-05	N.S.	N.S.	Significant	1.31914	up	1.29965	down	1.49112	up
A_30_P01024968	0.00763778	0.0033729	N.S.	N.S.	Significant	1.41274	up	1.20246	up	1.81721	up
A_30_P01025047	0.0434468	0.0296241	N.S.	N.S.	Significant	1.8729	up	1.45326	up	2.06488	up
A_30_P01025064	0.00618574	0.00253504	N.S.	N.S.	Significant	1.49018	up	1.0461	up	1.73666	up
A_30_P01025124	0.0390721	0.0261056	N.S.	N.S.	Significant	2.52921	up	3.00183	up	3.33122	up
A_30_P01025631	0.040098	0.0269174	N.S.	N.S.	Significant	1.31543	up	1.19954	up	1.6629	up
A_30_P01025657	0.00406532	0.00140279	N.S.	N.S.	Significant	1.5833	down	3.19361	up	3.52766	up
A_30_P01025716	0.0220135	0.0130777	N.S.	N.S.	Significant	1.99832	up	1.42688	up	2.67881	up
A_30_P01025802	0.0178854	0.0101508	N.S.	N.S.	Significant	1.55425	up	1.11353	up	1.80689	up
A_30_P01025853	0.0390519	0.0260888	N.S.	N.S.	Significant	1.04676	up	1.12442	up	1.32499	up
A_30_P01025996	0.00889423	0.00415399	N.S.	N.S.	Significant	1.00581	down	1.14577	down	1.31207	down
A_30_P01026062	0.0172862	0.00972491	N.S.	N.S.	Significant	1.36915	up	1.64049	up	2.06176	up
A_30_P01026213	0.0187901	0.0107857	N.S.	N.S.	Significant	2.12832	up	1.85745	up	2.81601	up
A_30_P01026264	0.0197196	0.0114421	N.S.	N.S.	Significant	1.08185	down	1.69993	down	1.99851	down
A_30_P01026304	0.00350846	0.00112516	N.S.	N.S.	Significant	1.59364	up	1.04897	down	2.00596	up
A_30_P01026399	0.00620554	0.00254585	N.S.	N.S.	Significant	1.60089	up	1.04112	up	2.23617	up
A_30_P01026550	0.00742904	0.00324518	N.S.	N.S.	Significant	1.50673	up	1.30911	up	2.02487	up
A_30_P01026766	0.0261046	0.0161319	N.S.	N.S.	Significant	1.26319	up	1.17053	up	1.70184	up
A_30_P01026884	0.0364126	0.0240412	N.S.	N.S.	Significant	1.33556	down	1.36328	down	1.39778	down
A_30_P01026945	0.00177433	0.000380004	N.S.	N.S.	Significant	1.05869	down	1.03178	up	1.24585	down
A_30_P01027114	0.0309862	0.0198679	N.S.	N.S.	Significant	1.6503	up	1.82035	up	2.18503	up
A_30_P01027122	0.00510372	0.00193769	N.S.	N.S.	Significant	1.03427	up	1.0082	down	1.15829	down
A_30_P01027165	0.0312323	0.020047	N.S.	N.S.	Significant	2.09058	up	1.1861	up	2.17118	up
A_30_P01027177	0.00290458	0.00084323	N.S.	N.S.	Significant	1.1611	up	1.62955	down	1.94529	down
A_30_P01027232	0.0109215	0.00543456	N.S.	N.S.	Significant	1.22947	up	1.09119	up	1.51054	up
A_30_P01027326	0.0308481	0.0197598	N.S.	N.S.	Significant	1.61556	up	1.07353	up	1.89027	up
A_30_P01027346	0.00793209	0.00356457	N.S.	N.S.	Significant	1.62097	up	1.58537	up	2.09711	up
A_30_P01027419	0.00202147	0.000473772	N.S.	N.S.	Significant	1.31195	up	1.57053	down	1.62908	down
A_30_P01027422	0.000944535	0.000113492	N.S.	N.S.	Significant	1.68541	up	1.62807	up	3.56662	up
A_30_P01027476	0.00657361	0.00274791	N.S.	N.S.	Significant	1.35798	down	2.21444	up	2.60892	up
A_30_P01027736	0.0182254	0.0103895	N.S.	N.S.	Significant	1.02576	down	1.02941	down	1.17383	down
A_30_P01027754	0.023167	0.0139458	N.S.	N.S.	Significant	1.20606	up	1.24557	up	1.33293	up
A_30_P01027757	0.0337921	0.0220213	N.S.	N.S.	Significant	1.70043	up	1.59997	up	1.81112	up
A_30_P01027801	0.0262909	0.016276	N.S.	N.S.	Significant	1.3208	up	1.09936	up	1.36691	up
A_30_P01027809	0.00904736	0.00425085	N.S.	N.S.	Significant	1.00739	up	1.23825	up	1.54247	up
A_30_P01027844	0.0281585	0.0176775	N.S.	N.S.	Significant	1.43224	up	1.05285	up	1.54658	up
A_30_P01027912	0.0482794	0.0334888	N.S.	N.S.	Significant	2.15673	up	2.07713	up	3.21042	up
A_30_P01027949	0.00498747	0.00187213	N.S.	N.S.	Significant	1.40577	up	1.05	down	1.55042	up
A_30_P01028114	0.0104118	0.00509982	N.S.	N.S.	Significant	1.69804	up	1.06175	up	1.96841	up
A_30_P01028175	0.0269587	0.0167684	N.S.	N.S.	Significant	1.72886	up	1.43991	up	2.19423	up
A_30_P01028210	0.00367329	0.001203	N.S.	N.S.	Significant	1.18691	up	1.11988	up	1.94608	up
A_30_P01028487	0.0142575	0.00764106	N.S.	N.S.	Significant	1.65274	up	1.00065	up	1.69913	up
A_30_P01028582	0.000931236	0.000109285	N.S.	N.S.	Significant	1.15499	up	1.12931	down	1.52706	up
A_30_P01028588	0.0024306	0.000640223	N.S.	N.S.	Significant	1.27781	up	1.29611	up	2.21355	up
A_30_P01028936	0.00453608	0.0016365	N.S.	N.S.	Significant	1.32139	up	1.16217	down	1.42611	up
A_30_P01029041	0.0250877	0.0153725	N.S.	N.S.	Significant	1.35839	up	1.00869	up	1.43558	up
A_30_P01029068	0.00148494	0.000278193	N.S.	N.S.	Significant	1.44615	up	1.09959	down	1.83927	up
A_30_P01029140	0.0213602	0.0126188	N.S.	N.S.	Significant	2.27739	up	2.05193	up	2.89086	up
A_30_P01029353	0.00491914	0.0018382	N.S.	N.S.	Significant	1.19123	up	1.22775	up	1.60381	up
A_30_P01029363	0.00156657	0.000304727	N.S.	N.S.	Significant	1.02731	up	1.26693	down	1.45601	up
A_30_P01029573	0.00982467	0.00473574	N.S.	N.S.	Significant	1.53297	up	1.04322	down	1.59363	up
A_30_P01029640	0.00790129	0.00354369	N.S.	N.S.	Significant	1.44913	up	1.20628	up	2.38371	up
A_30_P01029653	0.00125813	0.000205212	N.S.	N.S.	Significant	1.12115	down	1.21009	up	1.28523	down
A_30_P01029773	0.0100836	0.00489692	N.S.	N.S.	Significant	1.56153	up	1.13671	up	1.96106	up
A_30_P01029877	0.00329186	0.00102021	N.S.	N.S.	Significant	1.21932	up	1.16825	down	1.59652	up
A_30_P01029977	0.00108746	0.000155358	N.S.	N.S.	Significant	1.224	up	1.29338	up	2.19341	up
A_30_P01030174	0.00172281	0.000360488	N.S.	N.S.	Significant	1.56798	up	1.38173	up	2.84074	up
A_30_P01030194	0.0460338	0.031687	N.S.	N.S.	Significant	2.05994	up	1.47986	up	2.13358	up
A_30_P01030390	0.00422439	0.00147991	N.S.	N.S.	Significant	1.49949	up	1.10763	up	2.00057	up
A_30_P01030539	0.0017174	0.000358408	N.S.	N.S.	Significant	1.26686	up	1.00212	down	2.01704	up
A_30_P01030540	0.0310824	0.0199375	N.S.	N.S.	Significant	1.31529	up	1.17606	up	1.68354	up
A_30_P01030592	0.0111155	0.00556507	N.S.	N.S.	Significant	1.34956	up	1.04356	down	1.3795	up
A_30_P01030596	0.00209336	0.000501906	N.S.	N.S.	Significant	1.14204	up	1.0057	down	1.27817	down
A_30_P01030606	0.00516409	0.00196905	N.S.	N.S.	Significant	1.70796	up	1.50014	up	3.46504	up
A_30_P01030701	0.0139942	0.00746962	N.S.	N.S.	Significant	1.42475	up	1.05221	down	1.5883	up
A_30_P01030792	0.0328763	0.0213059	N.S.	N.S.	Significant	1.50965	up	1.12282	up	1.59891	up
A_30_P01030794	0.0227475	0.0136344	N.S.	N.S.	Significant	1.01504	down	1.7321	down	1.89831	down
A_30_P01030916	0.00569237	0.00226031	N.S.	N.S.	Significant	1.2002	down	1.07009	up	1.2502	down
A_30_P01030943	0.00866197	0.00401463	N.S.	N.S.	Significant	1.18779	down	1.0791	up	1.31842	down
A_30_P01031604	0.0251597	0.0154294	N.S.	N.S.	Significant	1.30482	up	1.12369	up	1.47672	up
A_30_P01031715	0.029559	0.0187609	N.S.	N.S.	Significant	1.00163	down	1.05527	up	1.34849	up
A_30_P01031830	0.00085402	8.71386e-05	N.S.	N.S.	Significant	1.55486	up	1.32795	down	1.80556	up
A_30_P01031996	0.00802841	0.0036208	N.S.	N.S.	Significant	2.18448	up	1.34338	up	3.04382	up
A_30_P01032006	0.0112126	0.00563177	N.S.	N.S.	Significant	1.19509	down	2.78523	up	3.45984	up
A_30_P01032078	0.00158265	0.000309552	N.S.	N.S.	Significant	1.2266	up	1.2387	up	1.70674	up
A_30_P01032238	0.00505324	0.0019084	N.S.	N.S.	Significant	1.33983	up	1.08478	down	1.45007	up
A_30_P01032253	0.0100738	0.00489045	N.S.	N.S.	Significant	1.70464	up	1.48449	up	2.18135	up
A_30_P01032442	0.0107201	0.00530752	N.S.	N.S.	Significant	1.97989	up	1.53392	up	2.71263	up
A_30_P01032519	0.0361246	0.0238281	N.S.	N.S.	Significant	1.21724	up	1.6218	up	3.05739	up
A_30_P01032527	0.0146407	0.00791535	N.S.	N.S.	Significant	1.1269	down	1.0968	down	1.21849	down
A_30_P01032582	0.00837026	0.00382898	N.S.	N.S.	Significant	1.0008	up	1.0527	up	1.68535	up
A_30_P01032717	0.00182503	0.000399151	N.S.	N.S.	Significant	1.26237	up	1.15561	down	1.34672	up
A_30_P01033039	0.0278854	0.0174719	N.S.	N.S.	Significant	1.01205	up	1.32074	up	1.40219	up
A_30_P01033113	0.0107065	0.00529987	N.S.	N.S.	Significant	1.74407	up	1.03671	down	1.87712	up
A_30_P01033302	0.00504031	0.00190095	N.S.	N.S.	Significant	1.4496	up	1.06197	down	1.74112	up
A_30_P01033414	0.00164554	0.00033126	N.S.	N.S.	Significant	1.22771	up	1.2309	down	1.4047	up
A_30_P01033419	0.012151	0.00623668	N.S.	N.S.	Significant	2.6276	up	3.15105	up	5.2406	up
A_30_P01033498	0.0272414	0.0169743	N.S.	N.S.	Significant	1.75407	up	1.30634	up	2.51052	up
A_30_P01033511	0.00942775	0.00448839	N.S.	N.S.	Significant	2.00757	up	1.81463	up	3.04561	up
A_30_P01033533	0.000686904	5.07562e-05	N.S.	N.S.	Significant	1.29561	up	1.08311	up	1.7952	up
A_30_P01033630	0.0104371	0.00511777	N.S.	N.S.	Significant	1.25706	up	1.04176	down	1.49951	up
A_51_P101196	0.0157502	0.00867189	N.S.	N.S.	Significant	1.07147	down	1.00533	up	1.12327	down	Psme1	NM_011189	proteasome (prosome, macropain) 28 subunit, alpha
A_51_P124535	0.0128494	0.00669056	N.S.	N.S.	Significant	1.31326	down	1.42183	down	1.72789	down	Mest	NM_008590	mesoderm specific transcript
A_51_P128065	0.00110323	0.000159859	N.S.	N.S.	Significant	1.23825	down	1.17882	up	1.25333	down	Prcc	NM_033573	papillary renal cell carcinoma (translocation-associated)
A_51_P142175	0.00518888	0.00198209	N.S.	N.S.	Significant	1.30442	up	1.01793	up	1.77597	up	Lancl1	NM_021295	LanC (bacterial lantibiotic synthetase component C)-like 1
A_51_P145520	0.000938637	0.000111255	N.S.	N.S.	Significant	1.27569	down	1.18924	up	1.31912	down	Sigirr	NM_023059	single immunoglobulin and toll-interleukin 1 receptor (TIR) domain
A_51_P148612	0.0254467	0.0156421	N.S.	N.S.	Significant	1.71498	up	1.28794	up	2.28473	up	Cox7a1	NM_009944	cytochrome c oxidase, subunit VIIa 1
A_51_P161354	0.0484572	0.033643	N.S.	N.S.	Significant	1.15189	up	1.09873	up	1.28766	up	Sesn2	NM_144907	sestrin 2
A_51_P162083	0.00925161	0.00438412	N.S.	N.S.	Significant	1.57766	up	1.55029	up	2.39491	up	Elfn2	NM_183141	leucine rich repeat and fibronectin type III, extracellular 2
A_51_P163106	0.0210283	0.0123719	N.S.	N.S.	Significant	1.20163	down	1.01998	down	1.45226	down	Bdh1	NM_175177	3-hydroxybutyrate dehydrogenase, type 1
A_51_P163378	0.00180619	0.000391109	N.S.	N.S.	Significant	1.12586	up	1.08351	down	1.2234	down	Zwint	AK075977	ZW10 interactor
A_51_P163953	0.0061845	0.00253407	N.S.	N.S.	Significant	1.29858	down	1.02372	up	1.38784	down	Nsg2	NM_008741	neuron specific gene family member 2
A_51_P167263	0.0114094	0.00576244	N.S.	N.S.	Significant	1.17834	down	1.0376	down	1.3511	down	Cd5	NM_007650	CD5 antigen
A_51_P171772	0.0384451	0.0256197	N.S.	N.S.	Significant	1.09156	down	1.02754	up	1.5041	down	Bcl11b	NM_021399	B-cell leukemia/lymphoma 11B
A_51_P179701	0.00374316	0.00123861	N.S.	N.S.	Significant	1.19179	up	1.4893	up	2.47411	up	Hlx	NM_008250	H2.0-like homeobox
A_51_P189916	0.00137251	0.000240437	N.S.	N.S.	Significant	1.05115	up	1.08135	up	1.12724	down	Nol12	NM_133800	nucleolar protein 12
A_51_P196695	0.0117731	0.00599725	N.S.	N.S.	Significant	1.32141	down	1.13556	down	1.50362	down	Il7r	NM_008372	interleukin 7 receptor
A_51_P214470	0.0369911	0.0244624	N.S.	N.S.	Significant	1.29785	down	1.02687	down	1.49478	down	2610019F03Rik	NM_173744	RIKEN cDNA 2610019F03 gene
A_51_P216125	0.0081201	0.00367491	N.S.	N.S.	Significant	2.54976	up	2.95816	up	6.14892	up	Olfr594	NM_207143	olfactory receptor 594
A_51_P220260	0.0498184	0.0347657	N.S.	N.S.	Significant	1.46318	down	2.30785	down	2.87741	down	Phf1	NM_009343	PHD finger protein 1
A_51_P228193	0.0377299	0.025039	N.S.	N.S.	Significant	1.21617	down	1.3199	down	1.57472	down	Ociad1	NM_023429	OCIA domain containing 1
A_51_P229664	0.00081055	7.83455e-05	N.S.	N.S.	Significant	1.05939	down	1.10502	up	1.33439	down	Cd27	NM_001033126	CD27 antigen
A_51_P236175	0.0130581	0.00683638	N.S.	N.S.	Significant	1.06513	up	1.1027	down	1.2405	down	Rit1	NM_009069	Ras-like without CAAX 1
A_51_P247542	0.0115267	0.00584284	N.S.	N.S.	Significant	3.14836	up	2.98851	up	5.63287	up	Ttll6	NM_172799	tubulin tyrosine ligase-like family, member 6
A_51_P249363	0.00324315	0.000996998	N.S.	N.S.	Significant	1.31677	up	1.08542	down	1.61399	up		AK076700
A_51_P262111	0.00292175	0.00085057	N.S.	N.S.	Significant	1.57998	up	1.07811	up	2.3184	up	Foxf1a	NM_010426	forkhead box F1a
A_51_P267700	0.000402945	7.07058e-06	N.S.	N.S.	Significant	1.29255	up	1.20766	up	2.37017	up	Gkn3	NM_026860	gastrokine 3
A_51_P269273	0.00417482	0.0014574	N.S.	N.S.	Significant	1.09431	up	1.05494	down	1.51223	up	Acr	NM_013455	acrosin prepropeptide
A_51_P279955	0.0208328	0.0122321	N.S.	N.S.	Significant	1.48907	up	1.07013	up	1.81204	up	E330017A01Rik	NM_175011	RIKEN cDNA E330017A01 gene
A_51_P281608	0.0337886	0.0220176	N.S.	N.S.	Significant	1.35481	up	1.11135	up	1.36672	up	Olfr609	NM_147082	olfactory receptor 609
A_51_P285206	0.00447341	0.00160474	N.S.	N.S.	Significant	1.22117	down	1.07069	up	1.33851	down	Cd3d	NM_013487	CD3 antigen, delta polypeptide
A_51_P301804	0.0115436	0.00585384	N.S.	N.S.	Significant	1.00262	up	1.20053	down	1.26497	down	St3gal1	NM_009177	ST3 beta-galactoside alpha-2,3-sialyltransferase 1
A_51_P302458	0.000436066	1.09567e-05	N.S.	N.S.	Significant	1.27507	up	1.07041	up	1.81978	up	Plscr3	NM_023564	phospholipid scramblase 3
A_51_P315595	0.00691222	0.00293698	N.S.	N.S.	Significant	1.18414	down	1.07478	down	1.34948	down	CYTB	AK131591	cytochrome b
A_51_P334289	0.00490186	0.00182834	N.S.	N.S.	Significant	1.03241	up	1.05532	up	1.13543	down	Zfp628	NM_170759	zinc finger protein 628
A_51_P343733	0.0261632	0.0161815	N.S.	N.S.	Significant	1.39563	up	1.24227	up	1.94114	up	Slc39a2	NM_001039676	solute carrier family 39 (zinc transporter), member 2
A_51_P348433	0.00641245	0.00265441	N.S.	N.S.	Significant	1.03996	up	1.02755	down	1.4518	down	Rasal1	NM_013832	RAS protein activator like 1 (GAP1 like)
A_51_P373669	0.00947338	0.00451576	N.S.	N.S.	Significant	1.18032	up	1.60755	down	2.09075	down	Mrvi1	NM_194464	MRV integration site 1
A_51_P381360	0.000689742	5.13426e-05	N.S.	N.S.	Significant	1.09338	up	1.01865	down	1.14825	down	Ndufa13	NM_023312	NADH dehydrogenase (ubiquinone) 1 alpha subcomplex, 13
A_51_P389636	0.00234073	0.000605806	N.S.	N.S.	Significant	1.0601	down	1.06219	up	1.34665	down	Kcnn4	NM_008433	potassium intermediate/small conductance calcium-activated channel, subfamily N, member 4
A_51_P391934	0.00896807	0.0042018	N.S.	N.S.	Significant	3.05753	up	1.69362	up	5.57036	up	Cpb1	NM_029706	carboxypeptidase B1 (tissue)
A_51_P401263	0.020836	0.0122349	N.S.	N.S.	Significant	1.44837	up	1.15173	up	1.99	up	Eme1	NM_177752	essential meiotic endonuclease 1 homolog 1 (S. pombe)
A_51_P412461	0.00944958	0.004502	N.S.	N.S.	Significant	1.11672	up	1.02016	down	1.4712	up	Antxrl	NM_172808	anthrax toxin receptor-like
A_51_P413740	0.000539864	2.54757e-05	N.S.	N.S.	Significant	1.63946	up	1.61306	up	3.67334	up	Ftcd	NM_080845	formiminotransferase cyclodeaminase
A_51_P415607	0.0127341	0.00662028	N.S.	N.S.	Significant	1.00058	down	1.3117	up	1.41946	up	Fkbp7	NM_010222	FK506 binding protein 7
A_51_P416869	0.00466008	0.00170473	N.S.	N.S.	Significant	1.03693	up	1.06144	up	1.13931	down	Nedd8	NM_008683	neural precursor cell expressed, developmentally down-regulated gene 8
A_51_P418908	0.0308928	0.0197923	N.S.	N.S.	Significant	1.18548	down	1.04589	up	1.55483	down	Larp1	NM_028451	La ribonucleoprotein domain family, member 1
A_51_P437144	0.023328	0.0140705	N.S.	N.S.	Significant	1.18064	down	1.2774	down	1.41688	down	Dynll2	NM_026556	dynein light chain LC8-type 2
A_51_P446583	0.0186273	0.0106667	N.S.	N.S.	Significant	1.38351	down	1.08059	down	1.57396	down	Zfp445	NM_173364	zinc finger protein 445
A_51_P457331	0.00547583	0.00213888	N.S.	N.S.	Significant	1.12196	down	1.00775	up	1.16036	down	Hmgn5	NM_016710	high-mobility group nucleosome binding domain 5
A_51_P459070	0.0135281	0.00715422	N.S.	N.S.	Significant	1.02396	up	1.05054	down	1.17241	down	Aplf	NM_024251	aprataxin and PNKP like factor
A_51_P459091	0.000764331	6.68947e-05	N.S.	N.S.	Significant	1.35515	up	1.5113	up	2.9394	up	A130042E20Rik	NM_172550	RIKEN cDNA A130042E20 gene
A_51_P461475	0.00438683	0.00156105	N.S.	N.S.	Significant	1.13941	down	1.06137	down	1.32331	down	Atn1	NM_007881	atrophin 1
A_51_P462692	0.00348238	0.00111142	N.S.	N.S.	Significant	1.18431	down	1.11895	up	1.32372	down	Ptbp1	NM_001077363	polypyrimidine tract binding protein 1
A_51_P463846	0.0254301	0.0156308	N.S.	N.S.	Significant	1.17359	down	1.29507	down	1.4354	down	Gbp6	NM_145545	guanylate binding protein 6
A_51_P471126	0.00262465	0.000721023	N.S.	N.S.	Significant	1.51344	up	1.53354	up	2.26194	up	Cyp2c66	NM_001011707	cytochrome P450, family 2, subfamily c, polypeptide 66
A_51_P471791	0.0172091	0.00966836	N.S.	N.S.	Significant	1.22696	down	1.00855	down	1.40952	down	St8sia6	NM_145838	ST8 alpha-N-acetyl-neuraminide alpha-2,8-sialyltransferase 6
A_51_P480881	0.0305404	0.0195237	N.S.	N.S.	Significant	1.14151	up	1.15493	up	1.26648	up	Thap11	NM_021513	THAP domain containing 11
A_51_P484753	0.00219779	0.000547372	N.S.	N.S.	Significant	1.1495	down	1.00069	up	1.31062	down	Tmem66	NM_026432	transmembrane protein 66
A_51_P487048	0.000987815	0.000127715	N.S.	N.S.	Significant	1.29343	up	1.01614	up	2.59113	up	Rhox6	NM_008955	reproductive homeobox 6
A_51_P490023	0.00794268	0.00357136	N.S.	N.S.	Significant	1.13835	up	1.16978	down	1.41581	down	Tubb2a	NM_009450	tubulin, beta 2A
A_51_P498831	0.0461814	0.031803	N.S.	N.S.	Significant	1.08521	down	1.05458	down	1.21933	down	Derl2	NM_033562	Der1-like domain family, member 2
A_51_P500082	0.00263894	0.000728341	N.S.	N.S.	Significant	1.2161	down	1.0585	up	1.33434	down	Gm14446	NM_001110517	predicted gene 14446
A_51_P501364	0.0335471	0.021826	N.S.	N.S.	Significant	1.28777	down	1.04804	down	1.42227	down	Tbx21	NM_019507	T-box 21
A_51_P512061	0.0049612	0.00185974	N.S.	N.S.	Significant	1.31569	up	1.08829	down	1.3841	up	1600015I10Rik	NM_001081273	RIKEN cDNA 1600015I10 gene
A_51_P514256	0.0451616	0.0309946	N.S.	N.S.	Significant	1.23395	up	1.05359	up	1.49123	up	Tubb2b	NM_023716	tubulin, beta 2B
A_51_P518298	0.0366233	0.0241959	N.S.	N.S.	Significant	1.00185	up	1.04389	down	1.1501	down	Rnf187	NM_022423	ring finger protein 187
A_51_P519189	0.00108602	0.00015495	N.S.	N.S.	Significant	1.13952	down	1.13961	up	1.2042	down	Eif3i	NM_018799	eukaryotic translation initiation factor 3, subunit I
A_52_P101399	0.0147711	0.00800338	N.S.	N.S.	Significant	1.6438	up	1.23155	up	1.91013	up	Tmem130	NM_177735	transmembrane protein 130
A_52_P1078018	0.0154274	0.00843886	N.S.	N.S.	Significant	1.28988	down	1.00288	up	1.40357	down		AJ249820
A_52_P112591	0.0139153	0.00741037	N.S.	N.S.	Significant	1.32677	down	1.00716	up	1.40298	down		U07662
A_52_P119117	0.0143027	0.00767994	N.S.	N.S.	Significant	1.02434	down	1.06525	down	1.19393	down	1810006K21Rik	NM_001163431	RIKEN cDNA 1810006K21 gene
A_52_P149835	0.00153507	0.000293188	N.S.	N.S.	Significant	1.056	up	1.10146	up	1.18904	down	Irak1	NM_008363	interleukin-1 receptor-associated kinase 1
A_52_P207335	0.01324	0.00695803	N.S.	N.S.	Significant	1.06998	up	1.3441	down	1.55548	down	2810432L12Rik	NM_025944	RIKEN cDNA 2810432L12 gene
A_52_P219661	0.0358068	0.0235896	N.S.	N.S.	Significant	1.11847	down	1.05161	down	1.25071	down	Exoc6	NM_175353	exocyst complex component 6
A_52_P223704	0.00331788	0.00103391	N.S.	N.S.	Significant	1.18487	down	1.22085	up	1.43086	down	Faah	NM_010173	fatty acid amide hydrolase
A_52_P230688	0.00794357	0.0035721	N.S.	N.S.	Significant	1.33939	up	1.28179	up	1.72681	up	Rep15	NM_025620	RAB15 effector protein
A_52_P246753	0.0187841	0.0107797	N.S.	N.S.	Significant	1.02118	up	1.06528	down	1.22007	down	Chmp5	NM_029814	chromatin modifying protein 5
A_52_P249798	0.0148104	0.00802837	N.S.	N.S.	Significant	1.61716	up	1.33342	up	2.43211	up	Rnase1	NM_011271	ribonuclease, RNase A family, 1 (pancreatic)
A_52_P252258	0.0158095	0.00871732	N.S.	N.S.	Significant	1.35657	down	1.05164	down	1.47476	down	Mapk12	NM_013871	mitogen-activated protein kinase 12
A_52_P297009	0.00166888	0.000340562	N.S.	N.S.	Significant	1.14948	down	1.0976	up	1.18829	down	Itpk1	NM_172584	inositol 1,3,4-triphosphate 5/6 kinase
A_52_P321318	0.0223868	0.0133469	N.S.	N.S.	Significant	1.04523	down	1.03048	down	1.21104	down		BC012020
A_52_P353541	0.00576206	0.00229886	N.S.	N.S.	Significant	1.43531	up	1.41615	up	2.05482	up	Fbxw13	NM_177598	F-box and WD-40 domain protein 13
A_52_P375809	0.0164328	0.00913881	N.S.	N.S.	Significant	1.88195	up	2.01178	up	2.74544	up	Catsperg2	NM_029714	cation channel, sperm-associated, gamma 2
A_52_P393367	0.00334446	0.0010456	N.S.	N.S.	Significant	1.15837	up	1.30944	down	1.57215	down	Fbxw2	NM_013890	F-box and WD-40 domain protein 2
A_52_P410636	0.00340879	0.00107458	N.S.	N.S.	Significant	1.34108	up	1.0568	down	1.55574	up	Trp73	NM_011642	transformation related protein 73
A_52_P443334	0.0182766	0.0104263	N.S.	N.S.	Significant	1.17294	down	1.06059	up	1.34155	down	Cd8a	NM_001081110	CD8 antigen, alpha chain
A_52_P471143	0.00599147	0.00242823	N.S.	N.S.	Significant	1.0538	up	1.14717	down	1.246	down	Pusl1	NM_001033490	pseudouridylate synthase-like 1
A_52_P480064	0.00194581	0.000445562	N.S.	N.S.	Significant	1.12258	up	1.04271	down	1.22244	down	Tmem134	NM_001078649	transmembrane protein 134
A_52_P485007	0.00144732	0.000265639	N.S.	N.S.	Significant	1.1348	down	1.18389	up	1.27101	down	Abca2	NM_007379	ATP-binding cassette, sub-family A (ABC1), member 2
A_52_P515497	0.0318133	0.0204955	N.S.	N.S.	Significant	1.74166	down	1.73137	down	1.91151	down	Atp1a1	NM_144900	ATPase, Na+/K+ transporting, alpha 1 polypeptide
A_52_P541833	0.0144978	0.00781717	N.S.	N.S.	Significant	1.14554	down	1.0283	up	1.19368	down	Vps37b	NM_177876	vacuolar protein sorting 37B (yeast)
A_52_P556281	0.000421592	8.76499e-06	N.S.	N.S.	Significant	1.13396	up	1.16907	down	1.3156	down	G3bp2	NM_001080795	GTPase activating protein (SH3 domain) binding protein 2
A_52_P563617	0.0304818	0.0194772	N.S.	N.S.	Significant	1.11555	down	1.10177	down	1.27645	down	Ssbp4	NM_133772	single stranded DNA binding protein 4
A_52_P582112	0.0248084	0.0151684	N.S.	N.S.	Significant	1.11036	down	1.02457	up	1.22347	down	Hcfc1r1	NM_181821	host cell factor C1 regulator 1 (XPO1-dependent)
A_52_P606774	0.00244228	0.00064475	N.S.	N.S.	Significant	1.21712	down	1.11223	up	1.24492	down	Stk4	NM_021420	serine/threonine kinase 4
A_52_P610403	0.0236899	0.014325	N.S.	N.S.	Significant	1.34321	up	1.21974	up	1.57545	up	Sf1	NM_001110791	splicing factor 1
A_52_P615401	0.010464	0.00513361	N.S.	N.S.	Significant	1.59742	up	1.05797	up	1.75432	up	Tpra1	NM_011906	transmembrane protein, adipocyte asscociated 1
A_52_P617838	0.00392803	0.00133307	N.S.	N.S.	Significant	1.60547	up	1.49827	up	2.60362	up		AK044432
A_52_P650540	0.0157358	0.00866098	N.S.	N.S.	Significant	1.15656	up	1.05377	down	1.34295	up	Nlrp3	NM_145827	NLR family, pyrin domain containing 3
A_52_P651034	0.0380948	0.0253232	N.S.	N.S.	Significant	1.22326	up	1.26287	up	1.28984	up	Tmx1	NM_028339	thioredoxin-related transmembrane protein 1
A_52_P667477	0.0151644	0.00826477	N.S.	N.S.	Significant	1.13075	down	1.0943	down	1.37649	down	Fyco1	NM_148925	FYVE and coiled-coil domain containing 1
A_52_P675887	0.00192079	0.000434523	N.S.	N.S.	Significant	1.06797	up	1.05128	down	1.18434	down	Rps2-ps4	XR_002067	ribosomal protein S2, pseudogene 4
A_52_P678895	0.0469946	0.032466	N.S.	N.S.	Significant	1.07652	down	1.17096	down	1.26333	down	Dynlt3	NM_025975	dynein light chain Tctex-type 3
A_52_P72587	0.0447443	0.0306541	N.S.	N.S.	Significant	1.03096	down	1.17276	down	1.31791	down	Prkcq	NM_008859	protein kinase C, theta
A_52_P94830	0.0389802	0.0260259	N.S.	N.S.	Significant	1.97985	up	1.23206	up	2.59648	up	Galntl1	NM_001081421	UDP-N-acetyl-alpha-D-galactosamine:polypeptide N-acetylgalactosaminyltransferase-like 1
A_55_P1952027	0.0170161	0.00953542	N.S.	N.S.	Significant	1.76774	up	1.32946	up	2.19935	up	Olfr317	NM_001011769	olfactory receptor 317
A_55_P1952638	0.0229616	0.0137949	N.S.	N.S.	Significant	1.16062	up	1.1764	up	1.26936	up	Fgd6	NM_053072	FYVE, RhoGEF and PH domain containing 6
A_55_P1952690	0.00204158	0.000482298	N.S.	N.S.	Significant	1.14332	down	1.11062	up	1.24264	down	Rpl12	NM_009076	ribosomal protein L12
A_55_P1953414	0.0416902	0.0281839	N.S.	N.S.	Significant	1.11381	down	1.01708	down	1.29701	down	Rab12	NM_024448	RAB12, member RAS oncogene family
A_55_P1953459	0.0247124	0.0150953	N.S.	N.S.	Significant	1.05453	up	1.41171	down	1.74463	down	Yap1	NM_001171147	yes-associated protein 1
A_55_P1953928	0.00355846	0.00114905	N.S.	N.S.	Significant	1.28953	up	1.06144	down	1.42592	up		XM_990619
A_55_P1954161	0.00797201	0.0035903	N.S.	N.S.	Significant	1.19529	up	1.01914	down	1.37845	up	Plagl2	NM_018807	pleiomorphic adenoma gene-like 2
A_55_P1954896	0.0169416	0.00948287	N.S.	N.S.	Significant	1.04147	down	1.00143	down	1.12599	down	Rpl17	NM_001002239	ribosomal protein L17
A_55_P1954897	0.0106794	0.00528237	N.S.	N.S.	Significant	1.12132	down	1.11506	down	1.24009	down	Gm7986	XR_032527	predicted gene 7986
A_55_P1954907	0.00174883	0.000369951	N.S.	N.S.	Significant	1.12371	down	1.11222	up	1.19015	down	Rpl12	NM_009076	ribosomal protein L12
A_55_P1955227	0.00584542	0.00234774	N.S.	N.S.	Significant	1.06056	down	1.01291	up	1.26682	down	Rabac1	NM_010261	Rab acceptor 1 (prenylated)
A_55_P1955896	0.0423526	0.0287287	N.S.	N.S.	Significant	1.26559	up	1.33091	up	1.83941	up	Aqp7	NM_007473	aquaporin 7
A_55_P1955921	0.00116261	0.000177247	N.S.	N.S.	Significant	1.04616	down	1.06306	up	1.21271	down		XR_005191
A_55_P1957038	0.00118871	0.000184605	N.S.	N.S.	Significant	1.02616	down	1.08138	down	1.25274	down	Gstp2	NM_181796	glutathione S-transferase, pi 2
A_55_P1957255	0.0157502	0.00867228	N.S.	N.S.	Significant	1.44341	up	1.14473	up	1.58317	up	Gm4029	XM_001478796	predicted gene 4029
A_55_P1958295	0.0162981	0.00904797	N.S.	N.S.	Significant	1.08674	down	1.03949	down	1.20652	down	Gm6133	XM_884547	60S ribosomal protein L17 pseudogene
A_55_P1959036	0.00294941	0.00086313	N.S.	N.S.	Significant	1.10115	down	1.31574	up	1.55437	up	Cox16	NM_025461	COX16 cytochrome c oxidase assembly homolog (S. cerevisiae)
A_55_P1959091	0.00323489	0.000992419	N.S.	N.S.	Significant	1.3214	up	1.10664	down	1.62778	up	Ren2	NM_031193	renin 2 tandem duplication of Ren1
A_55_P1960375	0.00302195	0.000900133	N.S.	N.S.	Significant	1.09437	down	1.08643	down	1.26905	down	Gm12380	XR_030929	predicted gene 12380
A_55_P1960479	0.00547589	0.00213913	N.S.	N.S.	Significant	1.16335	down	1.9162	up	2.1625	up	Gm3114	XM_001475709	predicted gene 3114
A_55_P1960743	0.0254723	0.0156687	N.S.	N.S.	Significant	1.56433	up	1.4538	up	1.87129	up	Styxl1	NM_029659	serine/threonine/tyrosine interacting-like 1
A_55_P1961089	0.000878627	9.46833e-05	N.S.	N.S.	Significant	1.13152	down	1.18677	up	1.32532	up	Npb	NM_153288	neuropeptide B
A_55_P1962906	0.00750439	0.00329179	N.S.	N.S.	Significant	1.0872	down	1.04989	down	1.60855	down	Als2cl	NM_001146060	ALS2 C-terminal like
A_55_P1963289	0.00202626	0.000475325	N.S.	N.S.	Significant	1.19918	up	1.07587	up	1.68577	up	Klhdc7b	NM_001160178	kelch domain containing 7B
A_55_P1964093	0.0260428	0.0160826	N.S.	N.S.	Significant	1.17807	up	1.43477	up	1.53375	up	Rangrf	NM_021329	RAN guanine nucleotide release factor
A_55_P1964867	0.0121861	0.00625779	N.S.	N.S.	Significant	1.03064	up	1.00316	up	1.09866	down	Ndufs6	NM_010888	NADH dehydrogenase (ubiquinone) Fe-S protein 6
A_55_P1965101	0.0180334	0.0102518	N.S.	N.S.	Significant	1.3417	down	1.01125	up	1.39432	down	Xlr3b	NM_001081643	X-linked lymphocyte-regulated 3B
A_55_P1965571	0.000723453	5.76957e-05	N.S.	N.S.	Significant	1.1129	down	1.02626	up	1.2096	down	Rpl8	NM_012053	ribosomal protein L8
A_55_P1967618	0.026092	0.0161186	N.S.	N.S.	Significant	1.04614	down	1.05813	down	1.23215	down	Med16	NM_198107	mediator complex subunit 16
A_55_P1967880	0.0445883	0.0305311	N.S.	N.S.	Significant	1.77577	down	1.44579	down	1.85887	down	Chtf8	NM_145412	CTF8, chromosome transmission fidelity factor 8 homolog (S. cerevisiae)
A_55_P1968028	0.00468726	0.00171806	N.S.	N.S.	Significant	1.40939	down	1.66284	up	2.02032	up	Tdgf1	NM_011562	teratocarcinoma-derived growth factor 1
A_55_P1968729	0.000622458	3.74357e-05	N.S.	N.S.	Significant	1.00775	up	1.07129	down	1.20605	down	Rpl10	NM_052835	ribosomal protein 10
A_55_P1968928	0.00899697	0.00421846	N.S.	N.S.	Significant	1.08233	down	1.01656	down	1.19944	down	Def6	NM_027185	differentially expressed in FDCP 6
A_55_P1968943	0.00138364	0.000243738	N.S.	N.S.	Significant	1.008	down	1.03851	down	1.16494	down	Gm8225	XM_985281	predicted gene 8225
A_55_P1969128	0.0358665	0.0236304	N.S.	N.S.	Significant	1.45075	up	1.33316	up	1.94896	up	Cidec	NM_178373	cell death-inducing DFFA-like effector c
A_55_P1969861	0.0081591	0.00369923	N.S.	N.S.	Significant	1.24997	down	1.00352	up	1.32043	down	Zap70	NM_009539	zeta-chain (TCR) associated protein kinase
A_55_P1970221	0.00336731	0.00105617	N.S.	N.S.	Significant	1.64595	up	1.64684	up	3.82956	up	Gm7436	XR_032330	predicted gene 7436
A_55_P1971269	0.00148549	0.000278559	N.S.	N.S.	Significant	1.02854	down	1.11541	up	1.2353	down	Gm14214	XR_031617	ribosomal protein L7A pseudogene
A_55_P1971594	0.0322734	0.0208398	N.S.	N.S.	Significant	1.03142	down	1.03952	down	1.17944	down	Pqbp1	NM_019478	polyglutamine binding protein 1
A_55_P1972001	0.00159448	0.000313672	N.S.	N.S.	Significant	1.38094	up	1.35851	up	1.98606	up	LOC100039183	XM_001472412	hypothetical protein LOC100039183
A_55_P1972118	0.000318775	3.13093e-06	N.S.	N.S.	Significant	1.01141	down	1.09243	down	1.27269	down	Gm8520	XR_031117	predicted gene 8520
A_55_P1972234	0.00279968	0.000795427	N.S.	N.S.	Significant	1.06839	down	1.0396	up	1.11643	down	Gm8406	XR_031080	predicted gene 8406
A_55_P1972969	0.00576505	0.0023003	N.S.	N.S.	Significant	1.14027	down	1.02746	up	1.16807	down	Gm8250	XR_033346	predicted gene 8250
A_55_P1973349	0.00341868	0.00108099	N.S.	N.S.	Significant	1.13233	down	1.05352	up	1.20904	down	Hist2h4	NM_033596	histone cluster 2, H4
A_55_P1973906	0.0144783	0.00780359	N.S.	N.S.	Significant	1.16084	up	1.15762	up	1.2569	up	Trp53inp1	NM_021897	transformation related protein 53 inducible nuclear protein 1
A_55_P1973970	0.00349196	0.00111748	N.S.	N.S.	Significant	1.37447	up	1.10558	down	1.65345	up	Krt73	NM_212485	keratin 73
A_55_P1974976	0.00085402	8.78565e-05	N.S.	N.S.	Significant	1.08906	down	1.05329	down	1.25442	down	Sprr2a2	NM_001164787	small proline-rich protein 2A2
A_55_P1975026	0.00054178	2.60004e-05	N.S.	N.S.	Significant	1.0647	down	1.05572	up	1.15481	down	Gm9104	NM_001111313	predicted gene 9104
A_55_P1975087	0.00052659	2.26636e-05	N.S.	N.S.	Significant	1.03181	down	1.09235	down	1.37072	down		XM_985281
A_55_P1976376	0.0430383	0.0292762	N.S.	N.S.	Significant	1.31877	up	1.29036	up	1.37081	up	Gimap4	NM_174990	GTPase, IMAP family member 4
A_55_P1976387	0.00852559	0.0039279	N.S.	N.S.	Significant	1.30879	down	1.00949	up	1.50234	down	Gimap4	NM_174990	GTPase, IMAP family member 4
A_55_P1976430	0.00263894	0.000728365	N.S.	N.S.	Significant	1.40598	up	1.2645	down	1.74026	up	Fgf14	NM_207667	fibroblast growth factor 14
A_55_P1976734	0.00850569	0.00391332	N.S.	N.S.	Significant	1.24839	up	1.05495	up	1.85938	up	Cacna2d2	NM_001174047	calcium channel, voltage-dependent, alpha 2/delta subunit 2
A_55_P1976984	0.000917975	0.000105937	N.S.	N.S.	Significant	1.1488	down	1.15653	up	1.21962	down		XR_034836
A_55_P1977533	0.0150715	0.00820327	N.S.	N.S.	Significant	1.02183	up	1.23165	up	1.32497	up	Eno3	NM_001136062	enolase 3, beta muscle
A_55_P1978146	0.0030668	0.000917787	N.S.	N.S.	Significant	1.51918	up	1.29745	up	2.41354	up	Gm4339	XM_001477396	predicted gene 4339
A_55_P1978151	0.0496497	0.0346206	N.S.	N.S.	Significant	1.05511	down	1.01075	down	1.15351	down	Gm2000	XM_001471982	predicted gene 2000
A_55_P1978316	0.0128847	0.00671695	N.S.	N.S.	Significant	1.0724	down	1.08306	up	1.25471	down	Adamts14	NM_001081127	a disintegrin-like and metallopeptidase (reprolysin type) with thrombospondin type 1 motif, 14
A_55_P1978321	0.0455922	0.0313404	N.S.	N.S.	Significant	1.04436	down	1.07141	down	1.19019	down	Fbxo8	NM_015791	F-box protein 8
A_55_P1979007	0.0098696	0.0047641	N.S.	N.S.	Significant	1.45154	up	1.07157	down	1.69685	up	Defa-rs1	NM_007844	defensin, alpha, related sequence 1
A_55_P1980165	0.00244452	0.00064586	N.S.	N.S.	Significant	1.00493	up	1.02267	down	1.13655	down	Gm15653	XR_005011	predicted gene 15653
A_55_P1980204	0.00159113	0.000312331	N.S.	N.S.	Significant	1.54466	up	1.37239	up	2.69141	up	LOC100044518	XM_001472476	hypothetical protein LOC100044518
A_55_P1981274	0.00061872	3.70796e-05	N.S.	N.S.	Significant	1.19833	up	1.14123	down	1.24241	down	Gm2581	XM_001473990	predicted gene 2581
A_55_P1981366	0.0338191	0.0220475	N.S.	N.S.	Significant	1.35411	up	1.16041	up	1.58303	up	Lamc2	NM_008485	laminin, gamma 2
A_55_P1981474	0.0412099	0.0278033	N.S.	N.S.	Significant	1.42504	down	2.06389	down	2.32118	down	Gm5618	XM_486222	ribosomal protein S6 pseudogene
A_55_P1983212	0.0107715	0.00534435	N.S.	N.S.	Significant	1.52834	up	1.04317	up	1.92312	up		AK017287
A_55_P1983754	0.0106113	0.0052354	N.S.	N.S.	Significant	1.08237	up	1.31106	down	1.57971	down	Pcp4l1	NM_025557	Purkinje cell protein 4-like 1
A_55_P1985351	0.00400505	0.00137366	N.S.	N.S.	Significant	1.13177	down	1.07651	down	1.34533	down	Slc35f2	NM_028060	solute carrier family 35, member F2
A_55_P1986252	0.000913262	0.000104656	N.S.	N.S.	Significant	1.05751	down	1.07099	down	1.19817	down		XM_916207
A_55_P1986983	0.00593455	0.00239614	N.S.	N.S.	Significant	1.22662	down	1.05217	up	1.2437	down	Gne	NM_001190414	glucosamine
A_55_P1988070	0.000773099	6.90706e-05	N.S.	N.S.	Significant	1.17249	down	1.1756	up	1.2637	down	Eef1g	NM_026007	eukaryotic translation elongation factor 1 gamma
A_55_P1988754	0.0111709	0.00560417	N.S.	N.S.	Significant	1.00435	down	1.06037	up	1.17971	down	Hist4h4	NM_175652	histone cluster 4, H4
A_55_P1988952	0.0325453	0.0210458	N.S.	N.S.	Significant	1.078	down	1.03503	down	1.20004	down	Gm8304	XM_001472883	predicted gene 8304
A_55_P1989116	0.00314058	0.000950265	N.S.	N.S.	Significant	1.82245	up	1.36286	up	2.90035	up		XM_001479640
A_55_P1989328	0.00336808	0.00105684	N.S.	N.S.	Significant	1.0612	up	1.14585	down	1.2652	down	Rps12	NM_011295	ribosomal protein S12
A_55_P1990629	0.0378166	0.0251014	N.S.	N.S.	Significant	1.07517	down	1.0384	down	1.24644	down		FJ654103
A_55_P1990874	0.00279551	0.000794004	N.S.	N.S.	Significant	1.14377	down	1.36306	up	1.43974	up	Banp	NM_016812	BTG3 associated nuclear protein
A_55_P1991770	0.0011718	0.000179593	N.S.	N.S.	Significant	1.49077	up	1.01885	down	1.57619	down	Pdlim4	NM_019417	PDZ and LIM domain 4
A_55_P1991773	0.01067	0.00527544	N.S.	N.S.	Significant	1.08533	down	1.03316	up	1.24574	down	Icos	NM_017480	inducible T-cell co-stimulator
A_55_P1991851	0.0205417	0.0120237	N.S.	N.S.	Significant	1.49579	up	1.13461	up	1.6721	up	Speg	NM_001085370	SPEG complex locus
A_55_P1992216	0.00803165	0.00362389	N.S.	N.S.	Significant	1.07464	up	1.02637	down	1.16726	down	Chchd2	NM_024166	coiled-coil-helix-coiled-coil-helix domain containing 2
A_55_P1992501	0.00458761	0.00166323	N.S.	N.S.	Significant	1.61841	up	1.05681	down	2.29675	up		XM_887185
A_55_P1993026	0.000629046	3.87931e-05	N.S.	N.S.	Significant	1.20743	down	1.15738	up	1.28675	down	Gm5968	XR_030900	predicted gene 5968
A_55_P1993813	0.0346081	0.0226661	N.S.	N.S.	Significant	1.02941	down	1.04858	down	1.13578	down	Rpl18a-ps1	XR_031339	ribosomal protein L18A, pseudogene 1
A_55_P1993851	0.00325985	0.00100476	N.S.	N.S.	Significant	1.34566	down	1.98606	up	2.22547	up		AK084071
A_55_P1995040	0.0116812	0.00593802	N.S.	N.S.	Significant	1.40742	up	1.07293	down	1.62524	up	Drp2	NM_010078	dystrophin related protein 2
A_55_P1995210	0.0130652	0.00684228	N.S.	N.S.	Significant	1.09243	down	1.02125	down	1.14462	down	Gm11849	XM_001474209	predicted gene 11849
A_55_P1995438	0.0174435	0.00983783	N.S.	N.S.	Significant	1.04501	down	1.01554	up	1.16834	down	Rpl23a-ps2	XR_034654	ribosomal protein L23A, pseudogene 2
A_55_P1996199	0.000565594	2.91682e-05	N.S.	N.S.	Significant	1.0946	down	1.04017	down	1.24966	down	Gm5042	XR_004772	predicted gene 5042
A_55_P1996817	0.00209277	0.000501498	N.S.	N.S.	Significant	1.14115	down	1.17609	up	1.24979	down	LOC226574	XR_034285	similar to laminin receptor 1 (ribosomal protein SA)
A_55_P1998213	0.00712487	0.0030603	N.S.	N.S.	Significant	1.03025	down	1.022	up	1.16272	down		XM_001472397
A_55_P1998421	0.00796643	0.00358711	N.S.	N.S.	Significant	1.73439	up	1.48996	up	2.43905	up	Gm12551	XM_001474593	predicted gene 12551
A_55_P1999067	0.0148785	0.00807153	N.S.	N.S.	Significant	1.55961	up	1.31733	up	1.95633	up	Gm10325	XM_001479333	predicted gene 10325
A_55_P2000007	0.0485779	0.0337309	N.S.	N.S.	Significant	1.54375	up	1.25542	up	1.5984	up	Gm3058	XM_001475545	predicted gene 3058
A_55_P2000187	0.0157039	0.00863852	N.S.	N.S.	Significant	1.47662	up	1.24059	up	2.09519	up	Chek1	NM_007691	checkpoint kinase 1 homolog (S. pombe)
A_55_P2000269	0.00127819	0.000210707	N.S.	N.S.	Significant	1.09319	up	1.27073	up	2.13848	up	Slc36a1	NM_153139	solute carrier family 36 (proton/amino acid symporter), member 1
A_55_P2001048	0.0170628	0.00956489	N.S.	N.S.	Significant	1.24598	down	1.05208	down	1.40741	down	Rom1	NM_009073	rod outer segment membrane protein 1
A_55_P2001155	0.00163486	0.000327028	N.S.	N.S.	Significant	1.01636	up	1.06695	up	1.16052	down	Rpl31	NM_053257	ribosomal protein L31
A_55_P2001223	0.0034775	0.00110884	N.S.	N.S.	Significant	1.28439	up	1.05908	down	1.59673	up	Mpz	NM_008623	myelin protein zero
A_55_P2003129	0.0257166	0.0158501	N.S.	N.S.	Significant	1.66745	up	1.61961	up	2.1673	up	Tmem194	NM_001113211	transmembrane protein 194
A_55_P2003614	0.00458492	0.00166109	N.S.	N.S.	Significant	1.66044	up	1.9678	up	3.48615	up	4930480K23Rik	XM_001477965	RIKEN cDNA 4930480K23 gene
A_55_P2003720	0.00222094	0.000559555	N.S.	N.S.	Significant	1.09127	down	1.01102	up	1.15911	down	Gm16477	XM_001480725	ribosomal protein L7a pseudogene
A_55_P2003903	0.0329619	0.021381	N.S.	N.S.	Significant	2.2237	up	1.98893	up	2.55628	up	Bfsp1	NM_009751	beaded filament structural protein 1, in lens-CP94
A_55_P2004208	0.00803165	0.00362363	N.S.	N.S.	Significant	1.42934	up	1.27424	up	2.45706	up	Defa-rs2	NM_007847	defensin, alpha, related sequence 2
A_55_P2004333	0.0105413	0.00518346	N.S.	N.S.	Significant	1.08823	down	1.01297	down	1.24192	down	Rpl24	NM_024218	ribosomal protein L24
A_55_P2005343	0.000423908	9.73207e-06	N.S.	N.S.	Significant	1.005	up	1.05184	down	1.27556	down	Gm8375	XR_001947	predicted gene 8375
A_55_P2005666	0.0178037	0.0100931	N.S.	N.S.	Significant	1.60253	up	1.76756	up	2.3246	up		XM_904968
A_55_P2005691	0.00475936	0.0017562	N.S.	N.S.	Significant	1.18295	down	1.0817	up	1.22538	down	Gm5292	XM_001473655	predicted gene 5292
A_55_P2007464	0.00199961	0.000466646	N.S.	N.S.	Significant	1.04726	down	1.07251	down	1.16645	down	Gm5921	XM_001477193	predicted gene 5921
A_55_P2007791	0.0088378	0.0041194	N.S.	N.S.	Significant	1.27586	up	1.1679	up	1.74309	up		AK007108
A_55_P2008704	0.00725028	0.0031364	N.S.	N.S.	Significant	1.04241	up	1.00996	up	1.18071	down	Gstp2	NM_181796	glutathione S-transferase, pi 2
A_55_P2008795	0.0225756	0.0134854	N.S.	N.S.	Significant	1.49868	up	1.02499	down	1.69797	up	1700031M16Rik	AK015131	RIKEN cDNA 1700031M16 gene
A_55_P2009534	0.0400191	0.0268572	N.S.	N.S.	Significant	1.4333	up	1.33508	up	1.68678	up	Ccdc88a	NM_176841	coiled coil domain containing 88A
A_55_P2009582	0.000941994	0.000112314	N.S.	N.S.	Significant	1.00133	up	1.03222	down	1.27106	down	Nkg7	NM_024253	natural killer cell group 7 sequence
A_55_P2009588	0.000869689	9.13017e-05	N.S.	N.S.	Significant	1.00658	down	1.05987	down	1.21588	down	Rpl13	NM_016738	ribosomal protein L13
A_55_P2010931	0.00730873	0.0031737	N.S.	N.S.	Significant	1.06515	up	1.12528	down	1.19972	down	Cnn2	NM_007725	calponin 2
A_55_P2011235	0.000504801	2.00998e-05	N.S.	N.S.	Significant	1.01107	up	1.0985	down	1.2671	down	Rpl13	NM_016738	ribosomal protein L13
A_55_P2011551	0.00524588	0.00201299	N.S.	N.S.	Significant	1.2213	down	1.06934	up	1.26689	down	LOC635855	XR_032981	similar to Anaphase promoting complex subunit 5 (APC5) (Cyclosome subunit 5)
A_55_P2012331	0.00124511	0.000201366	N.S.	N.S.	Significant	1.01961	down	1.08629	up	1.16091	down	Gm8481	XM_001474961	ribosomal protein L7a pseudogene
A_55_P2012630	0.00157789	0.000308064	N.S.	N.S.	Significant	1.073	down	1.0328	down	1.21539	down		XM_983917
A_55_P2012641	0.00155452	0.00030007	N.S.	N.S.	Significant	1.08471	down	1.06388	down	1.24985	down		XM_001002269
A_55_P2014319	0.00242036	0.000636498	N.S.	N.S.	Significant	1.16624	up	1.18268	down	1.31386	down	Armcx6	NM_001007578	armadillo repeat containing, X-linked 6
A_55_P2015666	0.000530176	2.32673e-05	N.S.	N.S.	Significant	1.05843	up	1.0122	down	1.27293	down	LOC676017	XR_030962	similar to 40S ribosomal protein S2
A_55_P2015934	0.000380484	5.76558e-06	N.S.	N.S.	Significant	1.026	up	1.0968	down	1.39161	down	Gm12109	XR_033651	predicted gene 12109
A_55_P2015936	0.000901227	0.000101749	N.S.	N.S.	Significant	1.00128	up	1.10391	down	1.25316	down	LOC675125	XR_030857	similar to 40S ribosomal protein S2
A_55_P2016119	0.0318104	0.0204922	N.S.	N.S.	Significant	1.00602	down	1.02655	down	1.22834	down	Sgcb	NM_011890	sarcoglycan, beta (dystrophin-associated glycoprotein)
A_55_P2016388	0.00242374	0.000637799	N.S.	N.S.	Significant	1.10125	up	1.17339	down	1.24117	down	Eif3k	NM_028659	eukaryotic translation initiation factor 3, subunit K
A_55_P2017441	0.00112858	0.000166406	N.S.	N.S.	Significant	1.1577	up	1.2515	down	1.29292	up		AK033868
A_55_P2018480	0.00943922	0.00449571	N.S.	N.S.	Significant	1.15124	down	1.01868	down	1.30811	down	2410127L17Rik	NM_026120	RIKEN cDNA 2410127L17 gene
A_55_P2019014	0.0282246	0.017733	N.S.	N.S.	Significant	1.48002	up	1.17664	up	1.69833	up	Tmem120b	NM_001039723	transmembrane protein 120B
A_55_P2019113	0.0145212	0.00783346	N.S.	N.S.	Significant	1.16874	down	1.04594	up	1.31445	down	Apol7b	NM_001024848	apolipoprotein L 7b
A_55_P2019784	0.00354677	0.0011435	N.S.	N.S.	Significant	1.28254	up	1.23194	down	1.58131	up	Lrrtm1	NM_028880	leucine rich repeat transmembrane neuronal 1
A_55_P2020371	0.00901987	0.00423296	N.S.	N.S.	Significant	1.7876	up	1.23406	up	2.27677	up	Gm11543	XM_975056	predicted gene 11543
A_55_P2021351	0.00139393	0.000247417	N.S.	N.S.	Significant	1.11365	down	1.0202	up	1.18836	down		XM_001477681
A_55_P2021420	0.0166183	0.00926666	N.S.	N.S.	Significant	1.36415	up	1.06301	down	1.63164	up	Celf4	NM_001146295	CUGBP, Elav-like family member 4
A_55_P2021981	0.000672163	4.75809e-05	N.S.	N.S.	Significant	1.16195	down	1.03358	up	1.3959	down	Ctsw	NM_009985	cathepsin W
A_55_P2023244	0.0190027	0.0109325	N.S.	N.S.	Significant	1.15611	down	1.01598	down	1.28142	down	Thada	NM_183021	thyroid adenoma associated
A_55_P2023652	0.00658345	0.00275426	N.S.	N.S.	Significant	1.00445	up	1.11337	down	1.19174	down	9030624J02Rik	NM_027815	RIKEN cDNA 9030624J02 gene
A_55_P2024033	0.0135613	0.00717635	N.S.	N.S.	Significant	1.50176	up	1.53151	up	1.91619	up	Cyp4a31	NM_201640	cytochrome P450, family 4, subfamily a, polypeptide 31
A_55_P2024799	0.00106556	0.000148963	N.S.	N.S.	Significant	1.09755	down	1.02493	up	1.17775	down	Gm13666	XR_031929	ribosomal protein L7A pseudogene
A_55_P2025073	0.00165367	0.000334721	N.S.	N.S.	Significant	1.07136	down	1.01679	down	1.21604	up	Csf1r	NM_001037859	colony stimulating factor 1 receptor
A_55_P2025626	0.000726204	5.82578e-05	N.S.	N.S.	Significant	1.06492	up	1.10764	up	1.54597	up	LOC641175	XM_918519	similar to carnitine deficiency-associated gene expressed in ventricle 3 isoform CDV3B
A_55_P2025746	0.0156388	0.00859299	N.S.	N.S.	Significant	1.19667	up	1.17727	down	1.72216	up	Adam5	NM_007401	a disintegrin and metallopeptidase domain 5
A_55_P2025815	0.00477925	0.00176746	N.S.	N.S.	Significant	1.35817	up	1.27818	up	1.88366	up	LOC100048869	XM_001478120	similar to Inositol polyphosphate-5-phosphatase B
A_55_P2026959	0.0272574	0.01699	N.S.	N.S.	Significant	1.85813	up	1.75216	up	2.19065	up	LOC100046852	XM_001476908	hypothetical protein LOC100046852
A_55_P2027678	0.000897261	0.000100422	N.S.	N.S.	Significant	1.4535	up	1.05159	down	2.14209	up		AK006745
A_55_P2029471	0.000425484	1.00879e-05	N.S.	N.S.	Significant	1.01296	down	1.07871	down	1.36593	down	Gm7060	XM_905091	ribosomal protein L13 pseudogene
A_55_P2029726	0.00183369	0.0004026	N.S.	N.S.	Significant	1.05674	down	1.03803	up	1.24272	down	Gm6975	XR_034734	predicted gene 6975
A_55_P2029740	0.000371138	5.52644e-06	N.S.	N.S.	Significant	1.01554	up	1.08221	up	1.15369	down	Gm10240	NM_001171893	predicted gene 10240
A_55_P2030225	0.0107676	0.00534107	N.S.	N.S.	Significant	1.07584	down	1.00473	down	1.132	down	LOC676736	XR_033927	similar to 60S ribosomal protein L7a
A_55_P2030859	0.00061162	3.59601e-05	N.S.	N.S.	Significant	1.03519	down	1.0996	down	1.25281	down		XM_985281
A_55_P2032558	0.00201484	0.000471921	N.S.	N.S.	Significant	1.02803	up	1.04224	up	1.13654	down	Gm5075	XR_033631	predicted gene 5075
A_55_P2034630	0.0277091	0.0173398	N.S.	N.S.	Significant	1.23575	up	1.00462	down	1.38643	up
A_55_P2035018	0.012473	0.00644373	N.S.	N.S.	Significant	1.56596	up	1.33539	up	1.91591	up	Clec4n	NM_020001	C-type lectin domain family 4, member n
A_55_P2038299	0.000496992	1.93009e-05	N.S.	N.S.	Significant	1.03934	down	1.01961	up	1.13952	down	Rpl31	NM_053257	ribosomal protein L31
A_55_P2039896	0.00423999	0.0014874	N.S.	N.S.	Significant	1.17882	up	1.24455	down	1.47632	up	Dnajc14	NM_028873	DnaJ (Hsp40) homolog, subfamily C, member 14
A_55_P2040316	0.0040621	0.00140084	N.S.	N.S.	Significant	1.8093	up	1.66913	up	3.02177	up	Gm2280	XM_001473027	predicted gene 2280
A_55_P2040588	0.00168414	0.000345734	N.S.	N.S.	Significant	1.08085	down	1.45455	up	2.5065	up	Pabpc5	NM_053114	poly(A) binding protein, cytoplasmic 5
A_55_P2041340	0.00916877	0.00432658	N.S.	N.S.	Significant	1.08075	down	1.16609	down	1.24877	down	Atp5a1	NM_007505	ATP synthase, H+ transporting, mitochondrial F1 complex, alpha subunit 1
A_55_P2041355	0.0487875	0.0339055	N.S.	N.S.	Significant	1.18579	down	1.26287	down	1.29097	down	Gm4750	XR_032631	predicted gene 4750
A_55_P2041893	0.00408456	0.00141185	N.S.	N.S.	Significant	1.19152	down	1.00479	down	1.27789	down	Gm6404	XM_887605	predicted gene 6404
A_55_P2041924	0.00938452	0.00445905	N.S.	N.S.	Significant	1.50541	up	1.05457	down	2.09534	up	1700025E21Rik	NM_029373	RIKEN cDNA 1700025E21 gene
A_55_P2042481	0.000341499	4.10773e-06	N.S.	N.S.	Significant	1.01877	up	1.05498	down	1.28639	down	Gm10653	NR_003965	ribsomal protein S2 pseudogene
A_55_P2042505	0.0247805	0.0151495	N.S.	N.S.	Significant	1.54494	up	1.04951	up	1.6286	up	Lrrc16b	NM_001024645	leucine rich repeat containing 16B
A_55_P2043559	0.00958475	0.00458271	N.S.	N.S.	Significant	1.09697	up	1.20523	up	1.39678	up	Gm4453	XM_001473630	predicted gene 4453
A_55_P2043723	0.00622863	0.00255823	N.S.	N.S.	Significant	1.09968	down	1.03703	up	1.2331	down	Rabac1	NM_010261	Rab acceptor 1 (prenylated)
A_55_P2044054	0.0180406	0.0102611	N.S.	N.S.	Significant	1.63295	up	1.45517	up	1.90423	up	LOC100047189	XM_001477609	hypothetical protein LOC100047189
A_55_P2044448	0.000925016	0.000107977	N.S.	N.S.	Significant	1.37175	up	1.21429	up	2.28278	up	Fhl3	NM_010213	four and a half LIM domains 3
A_55_P2044942	0.0194609	0.01125	N.S.	N.S.	Significant	1.23088	up	1.8345	up	2.51656	up	Gm2504	XM_001473818	predicted gene 2504
A_55_P2045216	0.00319107	0.000972314	N.S.	N.S.	Significant	1.28246	up	1.39691	up	2.00684	up	4921531P14Rik	XM_001473161	RIKEN cDNA 4921531P14 gene
A_55_P2046393	0.00711542	0.00305352	N.S.	N.S.	Significant	1.00784	up	1.06159	down	1.17104	down	Rcn3	NM_026555	reticulocalbin 3, EF-hand calcium binding domain
A_55_P2047361	0.00600124	0.00243325	N.S.	N.S.	Significant	1.02195	down	1.35213	up	1.46605	up	Ppih	NM_001110130	peptidyl prolyl isomerase H
A_55_P2047599	0.00124547	0.000201561	N.S.	N.S.	Significant	1.03194	up	1.013	down	1.15319	down	Arhgdia	NM_133796	Rho GDP dissociation inhibitor (GDI) alpha
A_55_P2047852	0.00441526	0.00157545	N.S.	N.S.	Significant	1.04159	up	1.21049	down	1.38041	down	Clcn3	NM_173874	chloride channel 3
A_55_P2048348	0.00462494	0.0016856	N.S.	N.S.	Significant	1.21521	up	1.02324	down	1.52859	up	Aig1	NM_025446	androgen-induced 1
A_55_P2048454	0.0056179	0.00221654	N.S.	N.S.	Significant	1.06301	down	1.08896	down	1.25032	down	Rps2	NM_008503	ribosomal protein S2
A_55_P2050807	0.00484665	0.00180158	N.S.	N.S.	Significant	1.03294	up	1.04764	up	1.12672	down	Gtpbp5	NM_181424	GTP binding protein 5
A_55_P2052479	0.000333953	3.79968e-06	N.S.	N.S.	Significant	1.0182	down	1.03737	up	1.21619	down		XM_484035
A_55_P2052485	0.00365565	0.00119455	N.S.	N.S.	Significant	1.06135	down	1.08189	up	1.38791	up	Ushbp1	NM_181418	Usher syndrome 1C binding protein 1
A_55_P2052775	0.0139159	0.00741125	N.S.	N.S.	Significant	1.15008	down	1.0899	down	1.28789	down	Morc2a	NM_001159288	microrchidia 2A
A_55_P2053157	0.0190471	0.0109597	N.S.	N.S.	Significant	1.00283	up	1.05214	down	1.12058	down	Zc3h3	NM_172121	zinc finger CCCH type containing 3
A_55_P2053532	0.0229313	0.0137738	N.S.	N.S.	Significant	1.51469	up	1.26609	up	2.0394	up
A_55_P2055537	0.00374316	0.00123872	N.S.	N.S.	Significant	1.0795	up	1.09206	down	1.23677	down	Slc16a6	NM_001029842	solute carrier family 16 (monocarboxylic acid transporters), member 6
A_55_P2055557	0.0122805	0.00631741	N.S.	N.S.	Significant	1.13743	up	1.09467	down	1.38262	up	Sdsl	NM_133902	serine dehydratase-like
A_55_P2055881	0.0052164	0.0019968	N.S.	N.S.	Significant	1.11383	down	1.03241	up	1.15345	down		XM_001474089
A_55_P2058791	0.0341289	0.0222915	N.S.	N.S.	Significant	1.0893	down	1.17634	down	1.29666	down	4833420G17Rik	NM_026127	RIKEN cDNA 4833420G17 gene
A_55_P2058988	0.00112675	0.000165944	N.S.	N.S.	Significant	1.33732	up	1.30892	up	2.01326	up
A_55_P2060111	0.0482513	0.0334673	N.S.	N.S.	Significant	1.07377	down	1.04613	down	1.19079	down	ATP8	AK131577	ATP synthase F0 subunit 8
A_55_P2060349	0.0228284	0.0136967	N.S.	N.S.	Significant	1.00062	up	1.06013	down	1.28627	down	Lzts2	NM_145503	leucine zipper, putative tumor suppressor 2
A_55_P2060607	0.000301473	2.40581e-06	N.S.	N.S.	Significant	1.0405	down	1.08082	down	1.33223	down	Gm7860	XR_030748	predicted gene 7860
A_55_P2060922	0.00833473	0.00380601	N.S.	N.S.	Significant	1.02295	down	1.04418	up	1.67116	down	Unc5a	NM_153131	unc-5 homolog A (C. elegans)
A_55_P2061452	0.00658672	0.00275786	N.S.	N.S.	Significant	1.12016	down	1.09686	down	1.2033	down	Gm7634	XM_001473920	predicted gene 7634
A_55_P2061994	0.0044876	0.00161212	N.S.	N.S.	Significant	1.32022	up	1.30607	up	1.61614	up	EG665787	XM_979447	predicted gene, EG665787
A_55_P2062246	0.0124738	0.0064447	N.S.	N.S.	Significant	1.00986	up	1.0567	down	1.24511	down	Tgtp2	NM_001145164	T-cell specific GTPase 2
A_55_P2062437	0.00367818	0.00120644	N.S.	N.S.	Significant	1.35631	up	1.10977	up	1.79915	up	Begain	NM_001163175	brain-enriched guanylate kinase-associated
A_55_P2065824	0.00324121	0.000995845	N.S.	N.S.	Significant	1.11339	up	1.35202	down	1.404	down	Smtn	NM_001159284	smoothelin
A_55_P2066041	0.0383663	0.0255477	N.S.	N.S.	Significant	1.44888	up	1.40181	up	1.53722	up	Hnrnpa1	NM_010447	heterogeneous nuclear ribonucleoprotein A1
A_55_P2066180	0.00085402	8.7006e-05	N.S.	N.S.	Significant	1.12104	down	1.03373	up	1.46549	down	C630004H02Rik	NM_175454	RIKEN cDNA C630004H02 gene
A_55_P2067400	0.00324315	0.00099707	N.S.	N.S.	Significant	1.09127	down	1.0581	up	1.34191	up	LOC100045674	XR_031897	similar to Aminolevulinic acid synthase 1
A_55_P2067798	0.00106807	0.000149777	N.S.	N.S.	Significant	1.34609	up	1.5312	down	1.59403	down	Vmn1r59	NM_207543	vomeronasal 1 receptor 59
A_55_P2068247	0.00377314	0.0012533	N.S.	N.S.	Significant	1.28752	down	1.82337	up	2.08986	up	Gm2488	XM_001473755	predicted gene 2488
A_55_P2069597	0.00780227	0.00347577	N.S.	N.S.	Significant	1.13217	up	1.29112	down	1.50213	down	Tspan17	NM_028841	tetraspanin 17
A_55_P2070306	0.0248084	0.0151687	N.S.	N.S.	Significant	1.3671	up	1.25191	up	1.72599	up	Gm3512	XM_001477011	predicted gene 3512
A_55_P2070347	0.000719344	5.68666e-05	N.S.	N.S.	Significant	1.02849	up	1.06301	down	1.24151	down	Rps2	NM_008503	ribosomal protein S2
A_55_P2071536	0.0239406	0.0145163	N.S.	N.S.	Significant	1.28072	up	1.03357	up	1.29517	up	B230206L02Rik	XM_001473216	RIKEN cDNA B230206L02 gene
A_55_P2072035	0.00699449	0.00298174	N.S.	N.S.	Significant	1.14965	down	1.01378	down	1.35231	down	Thy1	NM_009382	thymus cell antigen 1, theta
A_55_P2072842	0.0321863	0.0207693	N.S.	N.S.	Significant	1.17088	down	1.02662	down	1.20373	down	Gm9307	XM_001472674	predicted gene 9307
A_55_P2073841	0.0341044	0.0222711	N.S.	N.S.	Significant	1.1012	down	1.0227	down	1.18099	down	Gm12090	XR_033571	predicted gene 12090
A_55_P2073971	0.0107657	0.00533924	N.S.	N.S.	Significant	1.23656	up	1.0038	down	1.26427	up	Gm3022	XM_001475440	predicted gene 3022
A_55_P2075274	0.04595	0.0316176	N.S.	N.S.	Significant	1.09889	up	1.17631	up	1.43735	up	Rab11fip4	NM_175543	RAB11 family interacting protein 4 (class II)
A_55_P2076057	0.00277431	0.000785276	N.S.	N.S.	Significant	1.49877	up	1.38871	up	2.09458	up	Hmga1	NM_001166546	high mobility group AT-hook 1
A_55_P2076713	0.0390721	0.0261052	N.S.	N.S.	Significant	1.13384	down	1.17626	down	1.21871	down	Immp1l	NM_028260	IMP1 inner mitochondrial membrane peptidase-like (S. cerevisiae)
A_55_P2076871	0.00518752	0.00198135	N.S.	N.S.	Significant	1.26701	down	1.0428	down	1.5762	down		BC057543
A_55_P2077555	0.00360435	0.00116983	N.S.	N.S.	Significant	1.23879	up	1.2185	up	1.91661	up	C330021F23Rik	NM_001024728	RIKEN cDNA C330021F23 gene
A_55_P2078780	0.0497564	0.0347076	N.S.	N.S.	Significant	1.30158	up	1.15381	up	1.64397	up	Etv4	NM_008815	ets variant gene 4 (E1A enhancer binding protein, E1AF)
A_55_P2079041	0.0013932	0.000246865	N.S.	N.S.	Significant	1.08418	up	1.09446	down	1.13479	down	LOC640343	XM_917244	similar to 60S acidic ribosomal protein P1
A_55_P2079175	0.00923535	0.00437328	N.S.	N.S.	Significant	1.34575	up	1.12399	up	1.59722	up	Dnm1	NM_010065	dynamin 1
A_55_P2080860	0.0187569	0.0107612	N.S.	N.S.	Significant	1.19627	up	1.01917	down	1.27746	up	Cmtm5	NM_026066	CKLF-like MARVEL transmembrane domain containing 5
A_55_P2081950	0.00133503	0.000228805	N.S.	N.S.	Significant	1.25721	up	1.30647	up	1.73414	up	9430015G10Rik	NM_177205	RIKEN cDNA 9430015G10 gene
A_55_P2084571	0.00186476	0.000413394	N.S.	N.S.	Significant	1.06372	down	1.06815	down	1.18705	down	Gm5351	XR_030707	predicted gene 5351
A_55_P2084617	0.0046207	0.00168317	N.S.	N.S.	Significant	1.50645	up	1.37245	up	2.26198	up	Fam78a	NM_175511	family with sequence similarity 78, member A
A_55_P2085400	0.0120855	0.00619742	N.S.	N.S.	Significant	2.45952	up	1.88056	up	3.81143	up	Gpam	AK173202	glycerol-3-phosphate acyltransferase, mitochondrial
A_55_P2086143	0.00655474	0.00273529	N.S.	N.S.	Significant	1.12975	down	1.62633	up	1.7028	up	Cyp39a1	NM_018887	cytochrome P450, family 39, subfamily a, polypeptide 1
A_55_P2086631	0.000525702	2.25578e-05	N.S.	N.S.	Significant	1.06692	down	1.02597	down	1.25258	down	Gm5502	XR_031234	predicted gene 5502
A_55_P2086682	0.0145927	0.00788194	N.S.	N.S.	Significant	1.45056	up	1.47953	up	1.84285	up	Nfib	NM_001113209	nuclear factor I/B
A_55_P2088699	0.00266087	0.000737581	N.S.	N.S.	Significant	1.02759	down	1.0761	up	1.14014	down	Gm7955	XR_033542	predicted gene 7955
A_55_P2089070	0.0205217	0.0120103	N.S.	N.S.	Significant	1.02187	down	1.03927	down	1.2742	down	4933431K14Rik	XM_001472662	RIKEN cDNA 4933431K14 gene
A_55_P2090025	0.0213039	0.0125807	N.S.	N.S.	Significant	1.25844	down	1.36055	down	1.61113	down	Mest	NM_008590	mesoderm specific transcript
A_55_P2091039	0.00584497	0.00234732	N.S.	N.S.	Significant	1.4273	up	1.07253	down	1.57478	up	Gm6209	XM_896343	predicted gene 6209
A_55_P2091145	0.00713133	0.00306519	N.S.	N.S.	Significant	1.0945	down	1.03848	down	1.21947	down	Hist1h4k	NM_178211	histone cluster 1, H4k
A_55_P2091212	0.0023799	0.000620755	N.S.	N.S.	Significant	1.14847	down	1.09513	up	1.21949	down	Gm9083	XR_032197	predicted gene 9083
A_55_P2091308	0.00341278	0.00107724	N.S.	N.S.	Significant	1.02547	down	1.2044	down	1.36563	down	Rpl38	NM_001048057	ribosomal protein L38
A_55_P2092831	0.00658531	0.00275531	N.S.	N.S.	Significant	1.17939	down	1.97039	up	2.03664	up	Gm2008	XM_001472097	predicted gene 2008
A_55_P2092983	0.000690721	5.15673e-05	N.S.	N.S.	Significant	1.10954	down	1.0131	down	1.26175	down	Gm6276	XM_888601	ribosomal protein L19 pseudogene
A_55_P2094489	0.00211386	0.000511104	N.S.	N.S.	Significant	1.49385	up	1.42364	up	2.31844	up	Gm14135	XM_485074	predicted gene 14135
A_55_P2097820	0.00249817	0.000667757	N.S.	N.S.	Significant	1.02617	up	1.05149	down	1.20798	down	Gm9132	XR_002170	predicted gene 9132
A_55_P2098061	0.00277953	0.000786988	N.S.	N.S.	Significant	1.18906	down	1.07065	down	1.36546	down	Tchp	NM_029992	trichoplein, keratin filament binding
A_55_P2100864	0.0375428	0.0249	N.S.	N.S.	Significant	1.18164	down	1.18015	down	1.19583	down	Ccdc72	NM_183250	coiled-coil domain containing 72
A_55_P2101906	0.000969014	0.000120212	N.S.	N.S.	Significant	1.1942	down	1.06504	up	1.33088	down	Rpl10a	NM_011287	ribosomal protein L10A
A_55_P2101939	0.0130275	0.00681567	N.S.	N.S.	Significant	1.60616	up	1.09992	up	1.83992	up	Zfp112	NM_021307	zinc finger protein 112
A_55_P2102240	0.00266145	0.000737854	N.S.	N.S.	Significant	1.19456	up	1.04497	down	1.28041	down	Nprl3	NM_181569	nitrogen permease regulator-like 3 (S. cerevisiae)
A_55_P2103856	0.0222845	0.0132725	N.S.	N.S.	Significant	1.0564	down	1.03547	up	1.16046	down	Hgs	NM_001159328	HGF-regulated tyrosine kinase substrate
A_55_P2103944	0.00363067	0.00118208	N.S.	N.S.	Significant	1.07991	down	1.00941	up	1.17596	down	Mrpl30	NM_027098	mitochondrial ribosomal protein L30
A_55_P2104791	0.0023021	0.000591134	N.S.	N.S.	Significant	1.00735	up	1.03034	down	1.13401	down	Gm6443	XR_030579	predicted gene 6443
A_55_P2105180	0.027706	0.0173367	N.S.	N.S.	Significant	1.54369	up	1.54104	up	2.07664	up	Bhmt	NM_016668	betaine-homocysteine methyltransferase
A_55_P2105321	0.00141094	0.00025421	N.S.	N.S.	Significant	1.04269	down	1.01076	down	1.27646	down	Acin1	NM_023190	apoptotic chromatin condensation inducer 1
A_55_P2107302	0.00361608	0.00117487	N.S.	N.S.	Significant	1.07676	up	1.03751	down	1.15292	down	Aurkaip1	NM_025338	aurora kinase A interacting protein 1
A_55_P2107731	0.0114529	0.00578891	N.S.	N.S.	Significant	1.92155	up	1.10579	up	2.29072	up	Col20a1	NM_028518	collagen, type XX, alpha 1
A_55_P2108216	0.0193937	0.0112036	N.S.	N.S.	Significant	1.66238	up	1.22767	up	2.02836	up	Gm3437	XM_001472666	predicted gene 3437
A_55_P2109257	0.0379914	0.0252303	N.S.	N.S.	Significant	1.01528	down	1.19203	down	1.3291	down	Nipal3	NM_028995	NIPA-like domain containing 3
A_55_P2109875	0.00317652	0.000965524	N.S.	N.S.	Significant	1.11823	down	1.06247	down	1.23484	down	Rpl23a	NM_207523	ribosomal protein L23a
A_55_P2110290	0.0280999	0.0176356	N.S.	N.S.	Significant	1.24361	down	1.00487	down	1.47918	down	D14Ertd449e	NM_026679	DNA segment, Chr 14, ERATO Doi 449, expressed
A_55_P2110837	0.00745394	0.0032613	N.S.	N.S.	Significant	1.36189	up	1.32088	up	1.6413	up	Rnf7	NM_011279	ring finger protein 7
A_55_P2111444	0.0232521	0.0140129	N.S.	N.S.	Significant	1.47695	up	1.36777	up	1.77691	up	Trpv6	NM_022413	transient receptor potential cation channel, subfamily V, member 6
A_55_P2111870	0.00929303	0.00440808	N.S.	N.S.	Significant	1.29831	up	1.36413	up	1.88935	up	Rogdi	NM_133185	rogdi homolog (Drosophila)
A_55_P2112302	0.0186859	0.0107115	N.S.	N.S.	Significant	1.23797	up	1.04373	down	1.39701	up	Gm6949	XR_033288	brain creatine kinase pseudogene
A_55_P2112737	0.00859939	0.00397431	N.S.	N.S.	Significant	1.03498	up	1.14971	down	1.22803	down	Actb	NM_007393	actin, beta
A_55_P2116305	0.00505549	0.00191037	N.S.	N.S.	Significant	1.25186	down	1.02285	down	1.379	down	Tnfrsf25	NM_033042	tumor necrosis factor receptor superfamily, member 25
A_55_P2118604	0.00886775	0.00413861	N.S.	N.S.	Significant	1.27951	up	1.05877	up	1.51729	up	St6galnac1	NM_011371	ST6 (alpha-N-acetyl-neuraminyl-2,3-beta-galactosyl-1,3)-N-acetylgalactosaminide alpha-2,6-sialyltransferase 1
A_55_P2118906	0.00193854	0.000441418	N.S.	N.S.	Significant	1.08879	up	1.03786	down	1.2265	down	Atp5j2	NM_020582	ATP synthase, H+ transporting, mitochondrial F0 complex, subunit F2
A_55_P2122491	0.0299056	0.0190355	N.S.	N.S.	Significant	1.00181	down	1.07483	down	1.20312	down	Gm6222	NM_001170979	predicted pseudogene 6222
A_55_P2124090	0.00867052	0.00401993	N.S.	N.S.	Significant	1.50087	down	1.1281	down	1.74477	down	Ambra1	NM_172669	autophagy/beclin 1 regulator 1
A_55_P2125013	0.013513	0.0071445	N.S.	N.S.	Significant	1.1445	down	1.14274	down	1.31106	down	Hist1h4j	NM_178210	histone cluster 1, H4j
A_55_P2125561	0.00756959	0.00333324	N.S.	N.S.	Significant	1.08293	down	1.04686	down	1.19753	down	Mrps36	NM_025369	mitochondrial ribosomal protein S36
A_55_P2125937	0.00345463	0.00109808	N.S.	N.S.	Significant	1.70755	up	1.22335	up	2.38076	up	Adam26b	NM_001009547	a disintegrin and metallopeptidase domain 26B
A_55_P2127243	0.0212586	0.0125462	N.S.	N.S.	Significant	1.0664	up	1.31056	up	1.59941	up	Tpsb2	NM_010781	tryptase beta 2
A_55_P2130615	0.0243231	0.014809	N.S.	N.S.	Significant	1.61833	up	1.11351	up	1.75358	up	Tmc3	NM_177695	transmembrane channel-like gene family 3
A_55_P2131522	0.00902459	0.00423555	N.S.	N.S.	Significant	1.02794	down	1.05771	up	1.17284	down	Arfrp1	NM_001165991	ADP-ribosylation factor related protein 1
A_55_P2132844	0.00271749	0.000760553	N.S.	N.S.	Significant	1.11285	down	1.07027	up	1.24106	down	Rps16	NM_013647	ribosomal protein S16
A_55_P2133427	0.00203076	0.000476899	N.S.	N.S.	Significant	1.09178	down	1.1463	up	1.19893	down	Vkorc1	NM_178600	vitamin K epoxide reductase complex, subunit 1
A_55_P2133901	0.000273167	1.02928e-06	N.S.	N.S.	Significant	1.07092	up	1.03924	down	1.29546	down	Gm5786	XM_001479285	predicted pseudogene 5786
A_55_P2134105	0.029946	0.019065	N.S.	N.S.	Significant	1.48863	up	1.03176	up	1.69316	up	Brsk2	NM_001009929	BR serine/threonine kinase 2
A_55_P2136385	0.00580525	0.00232299	N.S.	N.S.	Significant	1.14085	down	1.06985	up	1.18608	down	Rps3a	NM_016959	ribosomal protein S3A
A_55_P2139014	0.010347	0.00506067	N.S.	N.S.	Significant	1.2838	up	1.15165	down	1.53158	up	Lcn6	NM_177840	lipocalin 6
A_55_P2139375	0.00527966	0.00202998	N.S.	N.S.	Significant	1.42766	up	1.05161	down	1.51532	up		AK013916
A_55_P2139665	0.000455466	1.34353e-05	N.S.	N.S.	Significant	1.01131	down	1.08076	down	1.28026	down	LOC639606	XM_917948	similar to 40S ribosomal protein S2
A_55_P2140076	0.00618574	0.0025351	N.S.	N.S.	Significant	1.05045	down	1.07852	down	1.13356	down	Gm7043	XR_035032	predicted gene 7043
A_55_P2141955	0.00524298	0.00201076	N.S.	N.S.	Significant	1.14935	down	1.03934	up	1.22714	down	LOC674961	XR_031440	hypothetical protein LOC674961
A_55_P2142191	0.00716514	0.00308581	N.S.	N.S.	Significant	1.02359	down	1.11192	down	1.23346	down	Rpl10	NM_052835	ribosomal protein 10
A_55_P2143693	0.0153291	0.00837338	N.S.	N.S.	Significant	1.0828	down	1.00349	up	1.18053	down	Sytl1	NM_031393	synaptotagmin-like 1
A_55_P2144931	8.31296e-05	2.89606e-08	N.S.	N.S.	Significant	1.04477	up	1.05276	down	1.33808	down	Gm5100	XR_001880	predicted gene 5100
A_55_P2145029	0.000978934	0.000123859	N.S.	N.S.	Significant	1.29613	up	1.17716	down	2.02175	up	Gm826	NM_001033411	predicted gene 826
A_55_P2146105	0.00539188	0.00208943	N.S.	N.S.	Significant	1.08626	down	1.00583	up	1.13262	down		XM_619341
A_55_P2146976	0.0187873	0.0107831	N.S.	N.S.	Significant	1.0223	down	1.14681	down	1.22313	down	Gm7026	XM_001476449	predicted gene 7026
A_55_P2150228	0.0017356	0.000364416	N.S.	N.S.	Significant	1.41488	down	1.04537	up	1.53788	up	Paxip1	NM_018878	PAX interacting (with transcription-activation domain) protein 1
A_55_P2151907	0.0006673	4.676e-05	N.S.	N.S.	Significant	1.03494	down	1.07547	up	1.18442	down	LOC100043997	XM_001474124	similar to ribosomal protein L7a
A_55_P2152246	0.00392082	0.00133013	N.S.	N.S.	Significant	1.01706	down	1.00067	up	1.13887	down	LOC100045367	XM_001472605	similar to ribosomal protein L19
A_55_P2153122	0.00240735	0.000631751	N.S.	N.S.	Significant	1.17999	down	1.02499	down	1.35333	down	Zap70	NM_009539	zeta-chain (TCR) associated protein kinase
A_55_P2153570	0.00826655	0.00376575	N.S.	N.S.	Significant	1.07584	up	1.20333	down	1.35907	down	Zfp655	NM_001083958	zinc finger protein 655
A_55_P2154263	0.0289194	0.0182518	N.S.	N.S.	Significant	1.41595	up	1.1924	up	1.98216	up		AK157710
A_55_P2154982	0.00586874	0.00236209	N.S.	N.S.	Significant	1.11057	up	1.50554	down	1.58849	down	Cd8b1	NM_009858	CD8 antigen, beta chain 1
A_55_P2155826	0.00765016	0.00338301	N.S.	N.S.	Significant	1.01041	up	1.04578	down	1.15064	down	Rplp1	NM_018853	ribosomal protein, large, P1
A_55_P2155827	0.00101266	0.000134314	N.S.	N.S.	Significant	1.01272	up	1.11739	down	1.20857	down	Gm5076	XM_898689	ribosomal protein, large, P1 pseudogene
A_55_P2155834	0.002629	0.00072406	N.S.	N.S.	Significant	1.00323	up	1.11879	down	1.18579	down	Gm6564	XM_893949	predicted pseudogene 6564
A_55_P2156101	0.000927702	0.000108501	N.S.	N.S.	Significant	1.15605	up	1.17188	down	1.19664	down	Skp1a	NM_011543	S-phase kinase-associated protein 1A
A_55_P2156229	0.0021485	0.000527228	N.S.	N.S.	Significant	1.05246	down	1.10456	down	1.29321	down	Cd3e	NM_007648	CD3 antigen, epsilon polypeptide
A_55_P2156340	0.00244388	0.000645485	N.S.	N.S.	Significant	1.08535	down	1.03597	up	1.20242	down	Rpl35a-ps6	XM_001479819	ribosomal protein L35A, pseudogene 6
A_55_P2156638	0.0261456	0.0161673	N.S.	N.S.	Significant	1.12625	down	1.02423	up	1.25565	down	Gpr114	NM_001145972	G protein-coupled receptor 114
A_55_P2157360	0.00781502	0.00348377	N.S.	N.S.	Significant	1.2115	down	1.08793	up	1.44544	down	Tagap1	NM_147155	T-cell activation GTPase activating protein 1
A_55_P2157616	0.000592367	3.31764e-05	N.S.	N.S.	Significant	1.01377	up	1.00524	up	1.17273	down	Gm8557	XR_031435	predicted gene 8557
A_55_P2158152	0.00294053	0.000858908	N.S.	N.S.	Significant	1.14024	down	1.07404	up	1.20754	down	Gm15730	XR_034051	predicted gene 15730
A_55_P2158350	0.0057057	0.00226886	N.S.	N.S.	Significant	1.04531	down	1.0426	down	1.14831	down	Gm15427	NM_001111116	predicted pseudogene 15427
A_55_P2158351	0.000991726	0.000129222	N.S.	N.S.	Significant	1.00898	down	1.02012	down	1.28486	down	Rpl18a	NM_029751	ribosomal protein L18A
A_55_P2160686	0.00760791	0.00335431	N.S.	N.S.	Significant	1.12944	up	1.25139	down	1.80763	down	Tsc22d1	NM_207652	TSC22 domain family, member 1
A_55_P2160691	0.034257	0.022394	N.S.	N.S.	Significant	1.1582	up	1.54144	up	1.79498	up	Gm6325	XR_032095	predicted gene 6325
A_55_P2161278	0.00774709	0.00344198	N.S.	N.S.	Significant	1.60591	up	1.01159	up	1.90033	up		AK139339
A_55_P2161903	0.00103383	0.000140172	N.S.	N.S.	Significant	1.19647	up	1.06256	up	2.08449	up	Oxt	NM_011025	oxytocin
A_55_P2165414	0.00262483	0.0007218	N.S.	N.S.	Significant	1.45411	up	1.50084	up	2.23249	up	Serpina1a	NM_009243	serine (or cysteine) peptidase inhibitor, clade A, member 1A
A_55_P2167763	0.0106319	0.00524894	N.S.	N.S.	Significant	1.98832	up	1.18753	up	2.53879	up	Gm2167	XM_001472711	predicted gene 2167
A_55_P2167776	0.0296594	0.0188347	N.S.	N.S.	Significant	1.29349	up	1.00831	up	1.39569	up	Gm2169	XM_001472716	predicted gene 2169
A_55_P2168312	0.00115354	0.000174223	N.S.	N.S.	Significant	1.03969	down	1.09559	down	1.22001	down	Gm4974	XR_030607	predicted gene 4974
A_55_P2168346	0.00509144	0.00193168	N.S.	N.S.	Significant	1.88281	up	1.09288	up	2.44685	up	Banf2	NM_207275	barrier to autointegration factor 2
A_55_P2168663	0.00213026	0.000517987	N.S.	N.S.	Significant	1.09115	up	1.20362	down	1.2831	down	Atp5k	NM_007507	ATP synthase, H+ transporting, mitochondrial F1F0 complex, subunit e
A_55_P2170419	0.000752892	6.50284e-05	N.S.	N.S.	Significant	1.00926	down	1.00534	up	1.28158	down	Gm7065	XR_035491	predicted gene 7065
A_55_P2170514	0.00450218	0.00161907	N.S.	N.S.	Significant	1.22639	up	1.24068	up	1.62035	up	Sfn	NM_018754	stratifin
A_55_P2171196	0.0256171	0.0157781	N.S.	N.S.	Significant	1.02474	up	1.36105	up	1.49403	up	Gm3411	XM_001476596	predicted gene 3411
A_55_P2172309	0.00194846	0.000446903	N.S.	N.S.	Significant	1.18109	up	1.0923	down	1.34439	up	Wdr92	NM_178909	WD repeat domain 92
A_55_P2172515	0.0071304	0.00306449	N.S.	N.S.	Significant	1.48941	up	1.15849	up	1.83397	up	1700061I17Rik	XM_485306	RIKEN cDNA 1700061I17 gene
A_55_P2172619	0.00136738	0.000238933	N.S.	N.S.	Significant	1.08945	down	1.09901	down	1.26789	down	Gm4613	XM_001479497	predicted gene 4613
A_55_P2173358	0.0440429	0.0300941	N.S.	N.S.	Significant	1.36288	up	1.15025	up	1.45577	up	Gm9100	XM_001000832	predicted gene 9100
A_55_P2173526	0.00586743	0.00236107	N.S.	N.S.	Significant	1.54484	up	1.03067	up	1.94956	up	A230070E04Rik	XM_001477784	RIKEN cDNA A230070E04 gene
A_55_P2173927	0.0496957	0.034659	N.S.	N.S.	Significant	1.15513	up	1.83353	up	2.5159	up	Insr	NM_010568	insulin receptor
A_55_P2174203	0.00397876	0.00135924	N.S.	N.S.	Significant	1.61873	up	1.2699	up	2.92235	up	Lims2	NM_144862	LIM and senescent cell antigen like domains 2
A_55_P2177539	0.00593013	0.00239259	N.S.	N.S.	Significant	1.02904	up	1.07887	down	1.17545	down	Sod1	NM_011434	superoxide dismutase 1, soluble
A_55_P2179983	0.0107314	0.00531568	N.S.	N.S.	Significant	2.05335	up	1.7381	up	3.36476	up		AK139810
A_55_P2180477	0.00180619	0.000391116	N.S.	N.S.	Significant	1.01319	down	1.01049	up	1.21156	down	LOC675768	XR_034752	hypothetical protein LOC675768
A_55_P2183438	0.00611803	0.00249463	N.S.	N.S.	Significant	1.1019	up	1.14031	down	1.45436	down	Runx1	NM_001111022	runt related transcription factor 1
A_55_P2183884	0.0326721	0.0211375	N.S.	N.S.	Significant	2.12354	up	1.89692	up	2.53906	up	Mc4r	NM_016977	melanocortin 4 receptor
A_55_P2188374	0.00700929	0.00299072	N.S.	N.S.	Significant	1.4389	up	1.058	down	1.54887	up	4930405D01Rik	AK015093	RIKEN cDNA 4930405D01 gene
A_55_P2222860	0.0328756	0.021304	N.S.	N.S.	Significant	1.22799	up	1.17655	up	1.42605	up	Erc1	NM_053204	ELKS/RAB6-interacting/CAST family member 1
A_55_P2230688	0.015011	0.00816359	N.S.	N.S.	Significant	1.1583	up	1.16659	up	1.2685	up	Pigm	NM_026234	phosphatidylinositol glycan anchor biosynthesis, class M
A_55_P2261772	0.0106951	0.00529285	N.S.	N.S.	Significant	1.82542	up	1.0008	up	2.35436	up	C230098O21Rik	AK082735	RIKEN cDNA C230098O21 gene
A_55_P2266342	0.0197344	0.0114521	N.S.	N.S.	Significant	1.42813	up	1.20775	up	1.73032	up	9430078K24Rik	AK020496	RIKEN cDNA 9430078K24 gene
A_55_P2272979	0.00282325	0.000807834	N.S.	N.S.	Significant	1.92622	down	3.08291	up	3.49788	up	Tdrd5	AK138828	tudor domain containing 5
A_55_P2277835	0.0145671	0.00786563	N.S.	N.S.	Significant	1.6235	up	1.03677	up	1.89848	up	4933407O12Rik	AK016733	RIKEN cDNA 4933407O12 gene
A_55_P2279997	0.00249429	0.000665787	N.S.	N.S.	Significant	1.33212	up	1.05217	down	1.69303	up	4930549C15Rik	AK016075	RIKEN cDNA 4930549C15 gene
A_55_P2305274	0.0126919	0.00658917	N.S.	N.S.	Significant	1.45164	up	1.18055	up	2.09903	up	LOC100047485	XM_001474007	hypothetical protein LOC100047485
A_55_P2318934	0.00404524	0.00139325	N.S.	N.S.	Significant	1.08413	up	1.39432	down	1.78105	down	1200007C13Rik	AK004627	RIKEN cDNA 1200007C13 gene
A_55_P2337133	0.00339195	0.00106721	N.S.	N.S.	Significant	1.47819	up	1.22606	down	1.79238	up	4930557J02Rik	AK016164	RIKEN cDNA 4930557J02 gene
A_55_P2342696	0.0261325	0.0161535	N.S.	N.S.	Significant	1.20165	down	1.72972	down	2.17052	down	D0Kist5	U80892	DNA segment, KIST 5
A_55_P2350710	0.000634137	3.93492e-05	N.S.	N.S.	Significant	1.50215	up	1.01749	up	2.31444	up	D6Ertd588e	AU022985	DNA segment, Chr 6, ERATO Doi 588, expressed
A_55_P2352896	0.0022613	0.000575858	N.S.	N.S.	Significant	1.17971	up	1.34756	up	1.73945	up	Mon2	NM_153395	MON2 homolog (yeast)
A_55_P2358399	0.0140983	0.00754131	N.S.	N.S.	Significant	1.55775	up	1.0337	up	2.05108	up	1700111N16Rik	NR_033213	RIKEN cDNA 1700111N16 gene
A_55_P2372902	0.00736769	0.00321012	N.S.	N.S.	Significant	1.18723	down	1.03536	up	1.20563	down	5330438D12Rik	AK077360	RIKEN cDNA 5330438D12 gene
A_55_P2374668	0.00472383	0.00173647	N.S.	N.S.	Significant	1.50373	up	1.4963	up	2.208	up	8430428J23Rik	AK018447	RIKEN cDNA 8430428J23 gene
A_55_P2387014	0.00658747	0.00275846	N.S.	N.S.	Significant	1.27271	up	1.33431	up	2.33068	up	2900024J01Rik	AK013590	RIKEN cDNA 2900024J01 gene
A_55_P2403620	0.0428547	0.0291363	N.S.	N.S.	Significant	2.15975	up	1.99305	up	2.32954	up	Gm10389	NR_033541	predicted gene 10389
A_55_P2413964	0.00718186	0.00309697	N.S.	N.S.	Significant	1.09976	up	1.31282	up	1.63358	up	1700048M11Rik	CF533667	RIKEN cDNA 1700048M11 gene
A_65_P06061	0.00243576	0.000642306	N.S.	N.S.	Significant	1.01222	down	1.01118	down	1.21305	down	Rpl37	NM_026069	ribosomal protein L37
A_65_P19319	0.000901566	0.000101862	N.S.	N.S.	Significant	1.24983	up	1.2659	down	1.33188	down	9830001H06Rik	NM_001164663	RIKEN cDNA 9830001H06 gene
A_66_P102260	0.00346624	0.00110326	N.S.	N.S.	Significant	1.01044	down	1.10988	up	1.21129	up	Irs2	NM_001081212	insulin receptor substrate 2
A_66_P104296	0.0118923	0.00607709	N.S.	N.S.	Significant	1.63645	up	1.33169	up	2.07885	up	1700112E06Rik	NM_028275	RIKEN cDNA 1700112E06 gene
A_66_P108822	0.0044711	0.00160315	N.S.	N.S.	Significant	1.09498	down	1.03083	down	1.15035	down	Gm8444	XR_031503	predicted gene 8444
A_66_P112641	0.00649875	0.00270531	N.S.	N.S.	Significant	1.22979	up	1.12473	down	1.45083	up	4930513L16Rik	XM_001475924	RIKEN cDNA 4930513L16 gene
A_66_P114543	0.000673144	4.78136e-05	N.S.	N.S.	Significant	1.23443	up	1.21904	down	1.351	down	Jmjd6	NM_033398	jumonji domain containing 6
A_66_P115053	0.00842393	0.00386247	N.S.	N.S.	Significant	1.09968	down	1.06645	down	1.18807	down	Anp32b	NM_130889	acidic (leucine-rich) nuclear phosphoprotein 32 family, member B
A_66_P118906	0.0227475	0.013634	N.S.	N.S.	Significant	1.92865	up	1.89084	up	2.47274	up	Adora2b	NM_007413	adenosine A2b receptor
A_66_P119518	0.0266944	0.0165779	N.S.	N.S.	Significant	1.03766	down	1.24528	down	1.49241	down	Tuba8	NM_017379	tubulin, alpha 8
A_66_P120260	0.00138274	0.00024331	N.S.	N.S.	Significant	1.05226	down	1.05823	down	1.25328	down	Taf10	NM_020024	TAF10 RNA polymerase II, TATA box binding protein (TBP)-associated factor
A_66_P125862	0.0157039	0.00863879	N.S.	N.S.	Significant	1.0895	down	1.01906	down	1.33757	down	A930005H10Rik	NR_015487	RIKEN cDNA A930005H10 gene
A_66_P126686	0.000546525	2.67452e-05	N.S.	N.S.	Significant	1.02302	down	1.01717	down	1.14653	down	Gm5921	XM_916251	predicted gene 5921
A_66_P127335	0.00182366	0.000398774	N.S.	N.S.	Significant	1.31482	up	1.56753	down	1.67003	down		AK039657
A_66_P127484	0.00839938	0.0038459	N.S.	N.S.	Significant	1.02212	up	1.35738	up	1.52276	up	Abcf3	NM_013852	ATP-binding cassette, sub-family F (GCN20), member 3
A_66_P133413	0.00761831	0.00336116	N.S.	N.S.	Significant	1.02042	down	1.05509	down	1.14233	down	Gm4892	XM_914040	ribosomal protein 10 pseudogene
A_66_P134584	0.0144639	0.00779517	N.S.	N.S.	Significant	1.19961	up	1.17898	up	1.70844	up		U11548
A_66_P135185	0.0249494	0.0152676	N.S.	N.S.	Significant	1.0108	up	1.37537	up	1.50829	up	Etv1	NM_007960	ets variant gene 1
